# Supplementary material for: G9a controls pluripotent-like identity and tumor-initiating function in human colorectal cancer
Source: Oncogene. 2020 Dec 15;40(6):1191–202. doi: 10.1038/s41388-020-01591-7 (PMC7878189; doi:10.1038/s41388-020-01591-7)
Supplement: Supplementary file 6 — Table-S1 [file 41388_2020_1591_MOESM6_ESM.xlsx]

## Sheet: Sheet1
Suppl. Table-1: List of 121 COAD patient samples used in chromatin regulators expression analysis
Patient ID			mRNAsi (Malta et al., Cell 2018)	score
TCGA-DM-A28H-01A-11R-A16W-07			0.684254	High
TCGA-NH-A50T-01A-11R-A28H-07			0.66193	High
TCGA-G4-6626-01A-11R-1774-07			0.659566	High
TCGA-DM-A1DB-01A-11R-A155-07			0.646623	High
TCGA-DM-A1DA-01A-11R-A155-07			0.641466	High
TCGA-AA-3947-01A-01R-1022-07			0.635884	High
TCGA-A6-6648-01A-11R-1774-07			0.633132	High
TCGA-AA-3979-01A-01R-1022-07			0.632597	High
TCGA-A6-6780-01A-11R-1839-07			0.630662	High
TCGA-D5-5540-01A-01R-1653-07			0.627656	High
TCGA-A6-3809-01A-01R-1022-07			0.625077	High
TCGA-G4-6309-01A-21R-1839-07			0.61957	High
TCGA-A6-5666-01A-01R-1653-07			0.619159	High
TCGA-G4-6304-01A-11R-1928-07			0.613248	High
TCGA-AA-3977-01A-01R-1022-07			0.613062	High
TCGA-RU-A8FL-01A-11R-A37K-07			0.612881	High
TCGA-AA-A01S-01A-21R-A083-07			0.612733	High
TCGA-G4-6295-01A-11R-1723-07			0.610979	High
TCGA-AA-A00R-01A-01R-A002-07			0.608833	High
TCGA-AD-6963-01A-11R-1928-07			0.607125	High
TCGA-NH-A8F7-06A-31R-A41B-07			0.60627	High
TCGA-AA-3864-01A-01R-1022-07			0.606258	High
TCGA-AZ-4681-01A-01R-1410-07			0.606222	High
TCGA-AA-3955-01A-02R-1022-07			0.604218	High
TCGA-A6-2677-01A-01R-0821-07			0.603098	High
TCGA-D5-6537-01A-11R-1723-07			0.600567	High
TCGA-CM-6168-01A-11R-1653-07			0.399855	Low
TCGA-AZ-4323-01A-21R-1839-07			0.399454	Low
TCGA-D5-6928-01A-11R-1928-07			0.398629	Low
TCGA-AA-3833-01A-01R-0905-07			0.397058	Low
TCGA-AA-3867-01A-01R-1022-07			0.397036	Low
TCGA-3L-AA1B-01A-11R-A37K-07			0.396243	Low
TCGA-AA-A024-01A-02R-A00A-07			0.396215	Low
TCGA-A6-2682-01A-01R-1410-07			0.396099	Low
TCGA-AA-A022-01A-21R-A16W-07			0.395179	Low
TCGA-AD-6899-01A-11R-1928-07			0.394662	Low
TCGA-A6-2683-11A-01R-A32Z-07			0.394065	Low
TCGA-AA-3511-11A-01R-1839-07			0.390268	Low
TCGA-CM-6680-01A-11R-1839-07			0.387217	Low
TCGA-AA-3660-11A-01R-1723-07			0.384956	Low
TCGA-A6-2682-11A-01R-A32Z-07			0.384565	Low
TCGA-AA-3522-11A-01R-A32Z-07			0.384543	Low
TCGA-AA-3715-01A-01R-0905-07			0.384115	Low
TCGA-A6-2684-11A-01R-A32Z-07			0.383612	Low
TCGA-AA-3520-11A-01R-A32Z-07			0.38121	Low
TCGA-A6-6782-01A-11R-1839-07			0.37806	Low
TCGA-A6-2675-01A-02R-1723-07			0.376277	Low
TCGA-NH-A50V-01A-11R-A28H-07			0.376237	Low
TCGA-AA-A00O-01A-02R-A089-07			0.37599	Low
TCGA-A6-3810-01A-01R-1022-07			0.375247	Low
TCGA-F4-6463-01A-11R-1723-07			0.373824	Low
TCGA-AA-3870-01A-01R-1022-07			0.373312	Low
TCGA-A6-6649-01A-11R-1774-07			0.372479	Low
TCGA-AZ-6605-01A-11R-1839-07			0.371618	Low
TCGA-G4-6627-01A-11R-1774-07			0.371429	Low
TCGA-A6-2686-11A-01R-A32Z-07			0.371361	Low
TCGA-AY-4071-01A-01R-1113-07			0.370929	Low
TCGA-AA-3534-11A-01R-A32Z-07			0.368536	Low
TCGA-F4-6807-01A-11R-1839-07			0.366871	Low
TCGA-F4-6855-01A-11R-1928-07			0.366208	Low
TCGA-A6-2679-11A-01R-A32Z-07			0.365583	Low
TCGA-F4-6704-01A-11R-1839-07			0.364577	Low
TCGA-A6-5664-01A-21R-1839-07			0.364536	Low
TCGA-G4-6321-01A-11R-1723-07			0.364315	Low
TCGA-F4-6460-01A-11R-1774-07			0.363457	Low
TCGA-AZ-6600-11A-01R-1774-07			0.363324	Low
TCGA-F4-6459-01A-11R-1774-07			0.362455	Low
TCGA-F4-6809-01A-11R-1839-07			0.361685	Low
TCGA-AA-3489-01A-21R-1839-07			0.360906	Low
TCGA-CM-6169-01A-11R-1653-07			0.359631	Low
TCGA-A6-2674-01A-02R-0821-07			0.358663	Low
TCGA-A6-A5ZU-01A-11R-A28H-07			0.357039	Low
TCGA-F4-6704-11A-01R-1839-07			0.356967	Low
TCGA-G4-6297-01A-11R-1723-07			0.356481	Low
TCGA-AA-3517-11A-01R-A32Z-07			0.355476	Low
TCGA-AA-3655-11A-01R-1723-07			0.351372	Low
TCGA-AA-3872-01A-01R-1022-07			0.351324	Low
TCGA-AA-3527-11A-01R-A32Z-07			0.350563	Low
TCGA-A6-5659-11A-01R-1653-07			0.350262	Low
TCGA-CM-6679-01A-11R-1839-07			0.347756	Low
TCGA-A6-5665-11A-01R-1653-07			0.346029	Low
TCGA-CM-5863-01A-21R-1839-07			0.343533	Low
TCGA-AA-3812-01A-01R-0905-07			0.343311	Low
TCGA-A6-A565-01A-31R-A28H-07			0.342861	Low
TCGA-AA-3489-11A-01R-1839-07			0.340527	Low
TCGA-CM-6162-01A-11R-1653-07			0.340173	Low
TCGA-A6-6654-01A-21R-1839-07			0.33996	Low
TCGA-F4-6461-01A-11R-1774-07			0.339887	Low
TCGA-AA-3531-11A-01R-A32Z-07			0.336686	Low
TCGA-NH-A6GC-01A-12R-A41B-07			0.333532	Low
TCGA-AA-3712-11A-01R-1723-07			0.332206	Low
TCGA-A6-5667-11A-01R-1723-07			0.329318	Low
TCGA-F4-6569-01A-11R-1774-07			0.326309	Low
TCGA-A6-6142-01A-11R-1774-07			0.324463	Low
TCGA-AA-3684-01A-02R-0905-07			0.320896	Low
TCGA-AA-3518-11A-01R-1672-07			0.320747	Low
TCGA-AZ-6599-11A-01R-1774-07			0.318167	Low
TCGA-CK-6748-01A-11R-1839-07			0.317144	Low
TCGA-A6-2678-11A-01R-A32Z-07			0.316548	Low
TCGA-AZ-6598-11A-01R-1774-07			0.315807	Low
TCGA-AD-6901-01A-11R-1928-07			0.310678	Low
TCGA-A6-2671-11A-01R-A32Z-07			0.306448	Low
TCGA-A6-2685-01A-01R-1410-07			0.29984	Low
TCGA-A6-A566-01A-11R-A28H-07			0.295108	Low
TCGA-F4-6703-01A-11R-1839-07			0.293958	Low
TCGA-A6-6781-01A-22R-1928-07			0.290498	Low
TCGA-A6-6651-01A-21R-1839-07			0.288942	Low
TCGA-A6-2680-11A-01R-A32Z-07			0.281482	Low
TCGA-AA-3663-11A-01R-1723-07			0.27727	Low
TCGA-CM-5348-01A-21R-1723-07			0.273795	Low
TCGA-AZ-6603-11A-02R-1839-07			0.270406	Low
TCGA-A6-5662-11A-01R-1653-07			0.258244	Low
TCGA-A6-2675-11A-01R-1723-07			0.253595	Low
TCGA-AA-3496-11A-01R-1839-07			0.253293	Low
TCGA-WS-AB45-01A-11R-A41B-07			0.226297	Low
TCGA-G4-6302-01A-11R-1723-07			0.2239	Low
TCGA-CM-6167-01A-11R-1653-07			0.221471	Low
TCGA-D5-6534-01A-21R-1928-07			0.215785	Low
TCGA-AZ-6607-01A-11R-1839-07			0.196888	Low
TCGA-AY-6196-01A-11R-1723-07			0.190921	Low
TCGA-AZ-6605-11A-01R-1839-07			0.169242	Low
