# Supplementary material for: G9a controls pluripotent-like identity and tumor-initiating function in human colorectal cancer
Source: Oncogene. 2020 Dec 15;40(6):1191–202. doi: 10.1038/s41388-020-01591-7 (PMC7878189; doi:10.1038/s41388-020-01591-7)
Supplement: Supplementary file 7 — Table-S2 [file 41388_2020_1591_MOESM7_ESM.xlsx]

## Sheet: Sheet1
Suppl. Table-2: Expression of chromatin regulators in High and Low mRNAsi COAD samples
TCGA COAD patients with mRNAsi >0.6 (high) or <0.3 (low) were selected from Malta et al., Cell 2018.
Samples sequenced using Illumina GA platform were excluded (n=10 samples within cutoff) to avoid introduction of sample bias (vs. Illumina HiSeq).
Patient ID	Chromatin regulators - Gene expression value (TPM)																	Group	mRNAsi score
	EHMT2	EHMT1	EZH2	EZH1	PRDM2	KDM1A	PHF8	JMJD1C	KDM3A	KDM3B	KDM4A	KDM4B	KDM4C	KDM4D	DOT1L	CREBBP	MLL5
TCGA-D5-6537-01A-11R-1723-07	44.3786	18.654	29.774	8.53897	11.9847	60.3178	14.4421	14.4407	24.6477	28.6038	19.5475	8.28207	10.8164	0.478085	8.17068	8.43291	23.1789	HI	0.600567
TCGA-NH-A8F7-06A-31R-A41B-07	88.7839	31.2407	22.6242	18.2473	12.7018	61.4131	28.4041	27.1418	38.1485	35.8504	27.7291	13.7927	24.2749	0.552143	14.3515	24.9259	41.3677	HI	0.60627
TCGA-AD-6963-01A-11R-1928-07	73.3936	22.7391	27.8511	12.9292	13.8371	68.7245	19.9837	18.3873	16.3835	25.8419	19.5519	9.61116	14.5239	0.457669	18.2575	14.7425	21.2943	HI	0.607125
TCGA-G4-6295-01A-11R-1723-07	105.676	21.2439	42.9152	5.74857	12.334	89.2999	12.6434	39.8774	37.1168	27.7316	18.1338	8.01161	14.2883	0.403239	17.6959	24.568	46.9171	HI	0.610979
TCGA-RU-A8FL-01A-11R-A37K-07	83.532	18.9807	11.8675	14.4005	16.3872	72.6494	9.5857	27.4255	13.5046	24.4277	21.1559	8.38064	13.808	0.0335905	14.0491	7.37513	20.2305	HI	0.612881
TCGA-G4-6304-01A-11R-1928-07	80.3799	21.8658	15.6211	9.15051	11.364	68.1485	7.15144	23.9059	11.5462	31.2127	22.2267	11.5147	12.9344	0.248	12.7638	7.62674	15.2182	HI	0.613248
TCGA-A6-5666-01A-01R-1653-07	34.321	9.14183	22.1786	5.44612	5.75067	34.0759	15.0205	23.7205	26.2802	27.9417	14.8683	6.62215	16.3067	0.383708	4.86128	7.35078	18.9265	HI	0.619159
TCGA-G4-6309-01A-21R-1839-07	86.3512	21.6725	25.5226	5.92971	12.6842	85.3965	12.5978	19.148	15.758	28.4219	18.2327	11.5263	11.8684	0.357822	16.5452	11.8207	18.6371	HI	0.61957
TCGA-D5-5540-01A-01R-1653-07	17.6333	6.2518	32.9558	3.74238	6.722	33.8608	6.15915	26.5576	22.6814	15.8086	3.88109	3.40948	13.2424	0.438015	3.77743	3.15357	10.2142	HI	0.627656
TCGA-A6-6780-01A-11R-1839-07	48.7845	16.7089	27.127	6.92066	11.4923	74.0408	7.14694	16.303	20.4059	28.4817	16.6332	11.0205	20.3785	0.138251	12.5712	7.60193	13.6997	HI	0.630662
TCGA-A6-6648-01A-11R-1774-07	66.0683	26.0509	40.0606	10.9375	13.6872	79.8227	18.8037	28.1927	24.5286	38.739	27.375	13.4754	24.718	0.441462	19.6644	24.7998	53.3332	HI	0.633132
TCGA-DM-A1DA-01A-11R-A155-07	77.3947	24.4538	24.0602	6.56114	8.90449	49.8094	13.0586	18.3521	16.9629	26.3079	13.5973	7.19843	18.7709	0.178799	9.24339	8.03631	15.9401	HI	0.641466
TCGA-DM-A1DB-01A-11R-A155-07	87.346	22.2397	45.5315	11.0582	8.37539	40.3032	42.499	29.0462	20.6517	21.1237	23.7463	12.6204	21.4314	0.6751	11.4122	9.09602	33.1295	HI	0.646623
TCGA-G4-6626-01A-11R-1774-07	112.57	22.2575	27.767	9.50217	8.59124	52.3052	15.7333	19.7678	20.3681	39.8977	12.9002	13.67	29.2576	0.770668	15.6229	13.2863	38.8224	HI	0.659566
TCGA-NH-A50T-01A-11R-A28H-07	70.8211	18.1974	37.6745	9.0211	8.79504	67.2709	9.7482	16.5043	26.2387	29.8902	16.9841	10.6251	10.5399	0.417471	10.4155	7.98408	28.712	HI	0.66193
TCGA-DM-A28H-01A-11R-A16W-07	64.9076	16.904	29.214	6.98271	16.1425	56.0628	17.272	16.9344	13.9558	35.2564	17.5703	6.43904	15.5897	0.295937	10.8116	10.4875	20.6782	HI	0.684254
TCGA-AZ-6605-11A-01R-1839-07	32.9172	17.3864	1.25103	30.3738	17.6722	30.1987	9.29432	18.2084	19.4312	28.3361	14.2873	14.361	10.1841	0.597584	5.04911	24.4305	33.7566	LO	0.169242
TCGA-AY-6196-01A-11R-1723-07	55.2983	36.3712	9.4364	19.2678	22.3726	33.5066	15.7471	29.9893	26.6604	32.1124	18.8002	15.452	20.5775	0.985648	9.65777	21.2386	40.0039	LO	0.190921
TCGA-AZ-6607-01A-11R-1839-07	28.0501	22.8649	9.18775	17.0001	16.9293	59.1846	15.1933	31.6686	41.7272	41.3874	15.7817	19.0422	16.2129	0.618971	6.13838	18.5167	41.6909	LO	0.196888
TCGA-D5-6534-01A-21R-1928-07	44.0085	31.035	15.4885	15.3487	29.4232	53.6938	14.7501	28.662	23.3512	40.5123	24.4339	16.7943	10.7896	0.576844	13.8785	21.8378	42.7041	LO	0.215785
TCGA-CM-6167-01A-11R-1653-07	41.2926	23.0717	13.737	17.3939	23.5619	42.0741	16.0888	37.1956	20.4533	39.7714	17.8422	9.92097	18.3988	0.646782	8.16646	21.8831	60.8224	LO	0.221471
TCGA-G4-6302-01A-11R-1723-07	43.2471	18.2269	8.43441	15.1671	14.427	43.4297	8.30851	24.6841	19.6101	35.0374	22.1964	13.7724	14.4455	0.504548	9.02581	18.6232	27.9518	LO	0.2239
TCGA-WS-AB45-01A-11R-A41B-07	41.6526	26.4104	14.9866	10.2515	21.0646	51.2031	15.5043	32.0933	17.2144	38.4337	22.7826	16.862	18.2954	0.823521	14.7377	20.0888	38.2208	LO	0.226297
TCGA-AA-3496-11A-01R-1839-07	28.2828	13.4712	5.38656	17.2022	13.2309	34.2294	9.16866	17.6531	15.8817	29.5208	23.3956	9.95438	12.6657	0.426035	5.07453	13.8023	28.7483	LO	0.253293
TCGA-A6-2675-11A-01R-1723-07	32.7092	23.5695	4.93195	17.6037	15.7921	37.2952	11.1595	22.8059	18.0932	32.3779	19.2662	15.255	12.8531	0.243497	14.5873	23.6703	39.4155	LO	0.253595
TCGA-A6-5662-11A-01R-1653-07	28.6585	14.4737	5.39851	14.7967	14.804	32.7897	9.38891	24.6485	16.3453	28.624	21.5726	11.6517	14.7048	0.34482	6.6541	14.0878	34.5584	LO	0.258244
TCGA-AZ-6603-11A-02R-1839-07	43.6106	22.0955	9.86626	19.1104	17.5373	35.875	11.2526	18.9961	16.5934	33.5983	22.8977	13.0517	12.9155	0.412848	10.0104	20.9621	32.7896	LO	0.270406
TCGA-CM-5348-01A-21R-1723-07	59.5284	25.6029	7.88695	12.1717	20.0106	69.2548	14.2782	28.1928	20.5745	43.6725	22.0955	12.6085	9.92158	0.376057	11.1492	26.1312	24.283	LO	0.273795
TCGA-AA-3663-11A-01R-1723-07	32.4368	18.78	5.95889	13.8235	15.4161	33.6228	10.3987	18.8046	14.5639	29.9038	25.6542	12.8284	13.8838	0.31112	11.3123	15.5506	32.1276	LO	0.27727
TCGA-A6-2680-11A-01R-A32Z-07	21.2858	13.7084	4.07179	10.2155	11.3863	23.3626	7.19613	35.8758	21.2441	23.9738	20.3171	8.90849	13.5151	0.152669	12.5291	14.8701	22.355	LO	0.281482
TCGA-A6-6651-01A-21R-1839-07	57.9172	22.0145	10.8667	13.502	16.0024	51.3013	17.5254	20.8762	20.1566	35.7916	19.7301	11.0698	10.1373	0.652771	8.61926	21.1409	41.3628	LO	0.288942
TCGA-A6-6781-01A-22R-1928-07	53.6387	22.9716	11.3915	11.4969	15.7608	53.6229	9.84595	18.9952	21.6812	26.9558	22.3856	20.8063	16.1778	0.384059	11.6162	17.136	21.3606	LO	0.290498
