# Supplementary material for: G9a controls pluripotent-like identity and tumor-initiating function in human colorectal cancer
Source: Oncogene. 2020 Dec 15;40(6):1191–202. doi: 10.1038/s41388-020-01591-7 (PMC7878189; doi:10.1038/s41388-020-01591-7)
Supplement: Supplementary file 8 — Table-S3 [file 41388_2020_1591_MOESM8_ESM.xlsx]

## Sheet: t_hESC_BIX_siggenes05_salmon.tx
Suppl. Table-3: List of significantly modulated genes in BIX-treated t-hESCs vs. vehicle
baseMean	log2FoldChange	lfcSE	pvalue	padj	ensembl_gene_id	hgnc_symbol	entrezgene	gene_biotype
2178.33	-0.315394	0.0719202	1.02315e-06	0.000221052	ENSG00000000419	DPM1	8813	protein_coding
474.913	-1.28407	0.344159	7.15192e-06	0.000939235	ENSG00000002746	HECW1	23072	protein_coding
593.409	-2.77125	0.855302	4.24142e-05	0.00362073	ENSG00000005243	COPZ2	51226	protein_coding
837.104	0.498777	0.127656	6.01397e-06	0.000822223	ENSG00000006432	MAP3K9	4293	protein_coding
4653.47	0.369444	0.146418	0.000862358	0.0304874	ENSG00000008710	PKD1	5310	protein_coding
284.215	0.676777	0.166672	2.58545e-06	0.000447974	ENSG00000009950	MLXIPL	51085	protein_coding
4372.25	0.325345	0.0950697	6.06291e-05	0.00481879	ENSG00000010322	NISCH	11188	protein_coding
5038.79	0.296948	0.129784	0.00177368	0.0498236	ENSG00000010404	IDS	3423	protein_coding
2911.56	-0.415399	0.163228	0.000633703	0.0244269	ENSG00000011260	UTP18	51096	protein_coding
665.578	0.488717	0.142658	3.77017e-05	0.00333222	ENSG00000011347	SYT7	9066	protein_coding
4119.11	-0.236282	0.07259	0.000179893	0.0101553	ENSG00000013275	PSMC4	5704	protein_coding
1392.03	-0.620535	0.0940452	3.50841e-12	4.72286e-09	ENSG00000015475	BID	637	protein_coding
491.178	-0.609724	0.150419	2.75036e-06	0.0004608	ENSG00000017483	SLC38A5	92745	protein_coding
3961.57	-0.469349	0.126174	1.25289e-05	0.00142373	ENSG00000033050	ABCF2	10061	protein_coding
1468.18	-0.252353	0.0940451	0.00104305	0.0338652	ENSG00000035499	DEPDC1B	55789	protein_coding
5163.1	0.315348	0.116533	0.000645251	0.0247629	ENSG00000039068	CDH1	999	protein_coding
2854.19	0.318158	0.124109	0.00093848	0.0316443	ENSG00000044090	CUL7	9820	protein_coding
1377.82	-0.490854	0.145656	4.5422e-05	0.00380327	ENSG00000048162	NOP16	51491	protein_coding
743.128	0.515591	0.2033	0.000532634	0.0218293	ENSG00000048405	ZNF800	168850	protein_coding
4384.44	-0.330786	0.110363	0.000198191	0.0108048	ENSG00000050820	BCAR1	9564	protein_coding
2146.85	0.364246	0.0806408	5.984e-07	0.000154	ENSG00000052344	PRSS8	5652	protein_coding
3914.14	-0.311626	0.126732	0.0015475	0.0452107	ENSG00000055044	NOP58	51602	protein_coding
362.123	0.0396393	0.126839	0.000173427	0.00995074	ENSG00000058335	RASGRF1	5923	protein_coding
987.198	1.26018	0.297489	8.75557e-07	0.00019899	ENSG00000059728	MXD1	4084	protein_coding
7628.43	0.552728	0.249896	0.001068	0.0342018	ENSG00000060237	WNK1	65125	protein_coding
36.8561	1.2022	0.525562	0.00072543	0.0268898	ENSG00000061492	WNT8A	7478	protein_coding
1985.86	-0.214615	0.0775664	0.000918297	0.0312704	ENSG00000063241	ISOC2	79763	protein_coding
9152.99	-0.357328	0.0629395	1.32321e-09	7.98489e-07	ENSG00000063244	U2AF2	11338	protein_coding
1003.87	0.34086	0.105324	0.000115217	0.0075517	ENSG00000063587	ZNF275	10838	protein_coding
3080.4	0.637869	0.139835	2.75476e-07	8.0347e-05	ENSG00000064393	HIPK2	28996	protein_coding
3174.93	0.420724	0.15741	0.000462559	0.0196	ENSG00000065526	SPEN	23013	protein_coding
996.329	-0.479306	0.200529	0.000884685	0.0308406	ENSG00000066651	TRMT11	60487	protein_coding
332.878	1.35633	0.315337	7.70053e-07	0.000187166	ENSG00000069020	MAST4	375449	protein_coding
1199.5	0.451693	0.147917	0.000139271	0.00858183	ENSG00000070444	MNT	4335	protein_coding
1299.73	0.35632	0.109987	0.000105201	0.00710817	ENSG00000070476	ZXDC	79364	protein_coding
2102.04	-0.324408	0.139827	0.00161152	0.0466143	ENSG00000072506	HSD17B10	3028	protein_coding
2026.51	-0.299474	0.11449	0.000883235	0.0308406	ENSG00000073536	NLE1	54475	protein_coding
3885.85	-0.297244	0.0910749	0.000130458	0.00824609	ENSG00000074071	MRPS34	65993	protein_coding
1514.93	0.430424	0.113297	1.07239e-05	0.00127665	ENSG00000074181	NOTCH3	4854	protein_coding
1795.34	0.508543	0.196493	0.000479963	0.0201423	ENSG00000074755	ZZEF1	23140	protein_coding
1445.22	0.540523	0.192945	0.00025711	0.0130185	ENSG00000075391	RASAL2	9462	protein_coding
2061.63	-0.32726	0.122747	0.000633505	0.0244269	ENSG00000075914	EXOSC7	23016	protein_coding
7451.65	0.496591	0.169332	0.000186031	0.0103126	ENSG00000076108	BAZ2A	11176	protein_coding
4812.6	-0.367223	0.137346	0.000738884	0.0271249	ENSG00000076248	UNG	7374	protein_coding
670.915	4.08052	0.759776	9.6731e-10	6.2696e-07	ENSG00000076641	PAG1	55824	protein_coding
1556.57	0.569823	0.193035	0.000161514	0.0095168	ENSG00000078295	ADCY2	108	protein_coding
1725.46	0.467791	0.148839	0.000108166	0.00719735	ENSG00000078699	CBFA2T2	9139	protein_coding
1042.24	0.650246	0.258558	0.000472387	0.0199199	ENSG00000080200	CRYBG3	131544	protein_coding
3048.94	0.549023	0.118221	1.87898e-07	5.87182e-05	ENSG00000080603	SRCAP	10847	protein_coding
296.961	1.14679	0.440932	0.000313836	0.0149243	ENSG00000080854	IGSF9B	22997	protein_coding
777.511	-0.78384	0.315861	0.000437254	0.0188937	ENSG00000082438	COBLL1	22837	protein_coding
9700.18	0.490455	0.149755	6.11298e-05	0.00481879	ENSG00000083857	FAT1	2195	protein_coding
1085.03	-0.921608	0.469382	0.00132059	0.0400527	ENSG00000085276	MECOM	2122	protein_coding
1364.45	-0.273035	0.0945114	0.000448397	0.0190942	ENSG00000085840	ORC1	4998	protein_coding
11801.9	-0.315692	0.110695	0.000396911	0.0177645	ENSG00000086475	SEPHS1	22929	protein_coding
10023.9	0.557192	0.128608	8.61977e-07	0.00019899	ENSG00000086758	HUWE1	10075	protein_coding
5096.34	-0.306182	0.0531058	1.28661e-09	7.98489e-07	ENSG00000087191	PSMC5	5705	protein_coding
4726.99	-0.353073	0.142903	0.00102938	0.0337344	ENSG00000088205	DDX18	8886	protein_coding
2610.56	0.914863	0.422727	0.000869969	0.0305428	ENSG00000088340	FER1L4	80307	transcribed_unitary_pseudogene
354.053	0.57127	0.244306	0.00080389	0.0289065	ENSG00000088808	PPP1R13B	23368	protein_coding
4744.21	0.342479	0.141721	0.00113068	0.0357562	ENSG00000088888	MAVS	57506	protein_coding
1394.1	-0.388184	0.110977	3.7252e-05	0.00330919	ENSG00000088992	TESC	54997	protein_coding
8117.48	0.284189	0.101483	0.00062272	0.0241834	ENSG00000089154	GCN1	10985	protein_coding
217.445	0.583382	0.192476	0.000139191	0.00858183	ENSG00000089250	NOS1	4842	protein_coding
569.849	0.420406	0.168652	0.000756995	0.0277142	ENSG00000090339	ICAM1	3383	protein_coding
4861.36	-0.205749	0.0680461	0.000506394	0.0210496	ENSG00000090776	EFNB1	1947	protein_coding
106.042	-1.25556	0.370876	2.59102e-05	0.00243779	ENSG00000091262	ABCC6	368	protein_coding
131.505	0.930327	0.441081	0.00103179	0.0337433	ENSG00000091656	ZFHX4	79776	protein_coding
1065.9	-0.393945	0.127982	0.000158028	0.00937451	ENSG00000093009	CDC45	8318	protein_coding
627.202	1.11096	0.303721	1.08471e-05	0.00128259	ENSG00000094755	GABRP	2568	protein_coding
407.978	-0.462562	0.2037	0.00127414	0.0388457	ENSG00000094841	UPRT	139596	protein_coding
203.324	-1.46764	0.20575	4.50391e-14	9.8523e-11	ENSG00000095596	CYP26A1	1592	protein_coding
3519.53	0.405596	0.0630867	1.16055e-11	1.26936e-08	ENSG00000096696	DSP	1832	protein_coding
10223.5	-0.381767	0.141964	0.00052243	0.0215169	ENSG00000099783	HNRNPM	4670	protein_coding
10965.6	-0.351311	0.133093	0.000577197	0.0229567	ENSG00000099901	RANBP1	5902	protein_coding
4009.06	0.479538	0.181712	0.000400011	0.0178576	ENSG00000099991	CABIN1	23523	protein_coding
2821.99	-0.300993	0.0951412	0.00019374	0.0105952	ENSG00000100029	PES1	23481	protein_coding
1598.11	-0.306493	0.0890724	6.76457e-05	0.00517695	ENSG00000100142	POLR2F	5435	protein_coding
2614.24	0.501558	0.0905565	1.94964e-09	1.1006e-06	ENSG00000100242	SUN2	25777	protein_coding
4593.63	-0.300521	0.0765076	1.68093e-05	0.00177207	ENSG00000100297	MCM5	4174	protein_coding
2178.14	0.496975	0.216468	0.000952054	0.0319788	ENSG00000100330	MTMR3	8897	protein_coding
4283.75	0.828622	0.135126	4.68433e-11	4.31452e-08	ENSG00000100393	EP300	2033	protein_coding
3819.76	-0.418131	0.149299	0.000353604	0.016414	ENSG00000100462	PRMT5	10419	protein_coding
3332.54	-0.267739	0.110611	0.00174864	0.0496771	ENSG00000100519	PSMC6	5706	protein_coding
2772.15	0.456354	0.148894	0.000139159	0.00858183	ENSG00000100697	DICER1	23405	protein_coding
7882.81	-0.289076	0.118708	0.00134915	0.0407072	ENSG00000100823	APEX1	328	protein_coding
3874.49	-0.284949	0.116573	0.00149154	0.0442405	ENSG00000101158	NELFCD	51497	protein_coding
2336.67	-0.299667	0.104543	0.000394949	0.017722	ENSG00000101220	C20orf27	54976	protein_coding
7623.72	-0.3813	0.0619957	7.50732e-11	6.56891e-08	ENSG00000101361	NOP56	10528	protein_coding
1369.82	-0.316276	0.0927623	7.48563e-05	0.00548111	ENSG00000101412	E2F1	1869	protein_coding
13237.5	-0.178505	0.0590687	0.000614729	0.0239594	ENSG00000101444	AHCY	191	protein_coding
4346.03	0.292498	0.099726	0.000389842	0.0176285	ENSG00000101577	LPIN2	9663	protein_coding
3035.77	-0.288043	0.0695169	4.5397e-06	0.000679015	ENSG00000102030	NAA10	8260	protein_coding
1600.82	-0.283776	0.0880448	0.000142509	0.00868956	ENSG00000102103	PQBP1	10084	protein_coding
814.212	0.976282	0.347066	0.000181067	0.0101887	ENSG00000102287	GABRE	2564	protein_coding
7217.09	-0.469102	0.194474	0.000694623	0.0263115	ENSG00000102317	RBM3	5935	protein_coding
2519.16	0.921936	0.312878	0.000130031	0.00824609	ENSG00000102908	NFAT5	10725	protein_coding
572.953	-0.650537	0.127265	2.61538e-08	1.0644e-05	ENSG00000103174	NAGPA	51172	protein_coding
7255.76	-0.18055	0.0620254	0.000959176	0.0320694	ENSG00000103275	UBE2I	7329	protein_coding
3233	-0.299651	0.125754	0.00170786	0.0487563	ENSG00000103591	AAGAB	79719	protein_coding
1511.49	-0.370329	0.134013	0.000418818	0.0183233	ENSG00000104231	ZFAND1	79752	protein_coding
2667.07	0.864479	0.264182	4.91461e-05	0.00398409	ENSG00000104419	NDRG1	10397	protein_coding
1744.05	-0.344743	0.107518	0.000142221	0.00868956	ENSG00000104522	TSTA3	7264	protein_coding
274.784	-0.73436	0.196674	8.96362e-06	0.00110467	ENSG00000104691	UBXN8	7993	protein_coding
2096.68	-0.306709	0.107749	0.00044711	0.0190942	ENSG00000104980	TIMM44	10469	protein_coding
2228.61	-0.409574	0.164735	0.000851845	0.0302246	ENSG00000105185	PDCD5	9141	protein_coding
3338.1	-0.253724	0.0883691	0.000608255	0.0237599	ENSG00000105197	TIMM50	92609	protein_coding
857.099	0.416089	0.165577	0.000726792	0.0268898	ENSG00000105204	DYRK1B	9149	protein_coding
55.8639	-0.0425351	0.128609	4.59793e-06	0.000681897	ENSG00000105392	CRX	1406	protein_coding
3540.02	-0.196357	0.0718426	0.0015029	0.0443834	ENSG00000105819	PMPCB	9512	protein_coding
2165.43	-0.337353	0.116265	0.000286741	0.014081	ENSG00000105821	DNAJC2	27000	protein_coding
831.591	0.531453	0.182154	0.000186217	0.0103126	ENSG00000106078	COBL	23242	protein_coding
2771.67	1.01252	0.292719	2.49502e-05	0.00237935	ENSG00000106258	CYP3A5	1577	protein_coding
13242.6	-0.243257	0.0752433	0.000190521	0.0105177	ENSG00000106263	EIF3B	8662	protein_coding
2775.45	-0.38525	0.142998	0.000599893	0.0234857	ENSG00000106348	IMPDH1	3614	protein_coding
2285.42	-0.320667	0.0909105	4.57327e-05	0.00381106	ENSG00000106462	EZH2	2146	protein_coding
5780.61	-0.266013	0.0951365	0.000725528	0.0268898	ENSG00000106484	MEST	4232	protein_coding
4217.77	-0.288613	0.0973985	0.000369384	0.017056	ENSG00000106628	POLD2	5425	protein_coding
151.795	1.31867	0.413706	4.92923e-05	0.00398409	ENSG00000107821	KAZALD1	81621	protein_coding
3826.94	0.352994	0.126021	0.000436739	0.0188937	ENSG00000107862	GBF1	8729	protein_coding
3296.4	-0.255252	0.0918191	0.000724341	0.0268898	ENSG00000107949	BCCIP	56647	protein_coding
2509.04	-0.326424	0.0761412	1.91332e-06	0.000356203	ENSG00000108064	TFAM	7019	protein_coding
7394.58	-0.238478	0.0793955	0.000391172	0.0176431	ENSG00000108344	PSMD3	5709	protein_coding
1990.71	0.37776	0.101095	1.54604e-05	0.00168048	ENSG00000108389	MTMR4	9110	protein_coding
2384.19	-0.296387	0.0842455	4.91805e-05	0.00398409	ENSG00000108559	NUP88	4927	protein_coding
1376.94	0.403754	0.157386	0.000623241	0.0241834	ENSG00000108669	CYTH1	9267	protein_coding
6195.55	-0.440241	0.127777	2.8363e-05	0.00263188	ENSG00000110107	PRPF19	27339	protein_coding
3518.23	1.10272	0.225685	4.49398e-08	1.67329e-05	ENSG00000110395	CBL	867	protein_coding
1083.39	-0.396019	0.171418	0.00118517	0.0371028	ENSG00000110429	FBXO3	26273	protein_coding
472.962	1.3799	0.524863	0.000278758	0.0137416	ENSG00000110693	SOX6	55553	protein_coding
1650.66	-0.367097	0.158358	0.00152761	0.0447044	ENSG00000110721	CHKA	1119	protein_coding
679.46	0.935268	0.446556	0.00102425	0.0336294	ENSG00000111696	NT5DC3	51559	protein_coding
1326.77	-0.452434	0.109541	2.64616e-06	0.000453998	ENSG00000111845	PAK1IP1	55003	protein_coding
996.487	0.58142	0.221046	0.00040517	0.0180419	ENSG00000111860	CEP85L	387119	protein_coding
1379.83	1.06102	0.154614	3.58387e-13	6.27178e-10	ENSG00000112379	ARFGEF3	57221	protein_coding
21319.4	-0.367561	0.0890015	2.11317e-06	0.000385214	ENSG00000113013	HSPA9	3313	protein_coding
2746.91	-0.27932	0.086373	0.00015515	0.00929839	ENSG00000113845	TIMMDC1	51300	protein_coding
1333.03	-0.555767	0.199591	0.000289091	0.0141316	ENSG00000114446	IFT57	55081	protein_coding
4874.87	-0.409199	0.123479	6.73809e-05	0.00517695	ENSG00000114686	MRPL3	11222	protein_coding
1576.24	-0.425469	0.0874073	9.41617e-08	3.29566e-05	ENSG00000114767	RRP9	9136	protein_coding
1180.39	2.63592	0.806471	3.4994e-05	0.00312447	ENSG00000115353	TACR1	6869	protein_coding
19913.2	0.7471	0.349531	0.00106905	0.0342018	ENSG00000115414	FN1	2335	protein_coding
4247.1	0.835841	0.179857	1.80001e-07	5.72729e-05	ENSG00000115464	USP34	9736	protein_coding
2824.98	-0.302824	0.0974885	0.000200753	0.0108431	ENSG00000115641	FHL2	2274	protein_coding
8270.19	-0.605314	0.0858114	9.23397e-14	1.79549e-10	ENSG00000115758	ODC1	4953	protein_coding
3484.18	0.426327	0.165365	0.00059649	0.0234049	ENSG00000115760	BIRC6	57448	protein_coding
7025.52	-0.370328	0.110048	4.94027e-05	0.00398409	ENSG00000115875	SRSF7	6432	protein_coding
1585.93	-0.454483	0.158456	0.000270433	0.0134466	ENSG00000115946	PNO1	56902	protein_coding
1665.27	0.465823	0.20604	0.0011403	0.0359553	ENSG00000115977	AAK1	22848	protein_coding
2496.86	-0.336161	0.124711	0.000556998	0.0224808	ENSG00000116120	FARSB	10056	protein_coding
2223.11	0.258631	0.0808911	0.000199384	0.0108361	ENSG00000116128	BCL9	607	protein_coding
930.628	-0.624218	0.179307	2.41162e-05	0.00234463	ENSG00000116141	MARK1	4139	protein_coding
56.0552	3.19433	0.78121	1.58152e-06	0.000310974	ENSG00000116183	PAPPA2	60676	protein_coding
2264.05	0.6307	0.125469	2.89976e-08	1.15332e-05	ENSG00000116539	ASH1L	55870	protein_coding
3292.11	-0.266647	0.103229	0.00120645	0.0376344	ENSG00000116649	SRM	6723	protein_coding
337.62	-0.403369	0.18143	0.00150864	0.0444464	ENSG00000116771	AGMAT	79814	protein_coding
115.543	1.04776	0.401356	0.000334819	0.0157509	ENSG00000116824	CD2	914	protein_coding
938.621	0.302132	0.108236	0.000543283	0.0220591	ENSG00000116852	KIF21B	23046	protein_coding
2304.86	-0.867296	0.232257	8.28113e-06	0.00104259	ENSG00000117143	UAP1	6675	protein_coding
2869.42	-0.472489	0.0615514	7.50575e-16	2.18918e-12	ENSG00000117395	EBNA1BP2	10969	protein_coding
20222.3	-0.194259	0.0542961	8.11375e-05	0.00584323	ENSG00000117450	PRDX1	5052	protein_coding
5188.13	0.611393	0.119864	2.03452e-08	8.90102e-06	ENSG00000117713	ARID1A	8289	protein_coding
2800.84	-0.298408	0.120842	0.00127354	0.0388457	ENSG00000117899	MESD	23184	protein_coding
1118.71	-0.629365	0.240945	0.000382471	0.0174852	ENSG00000118855	MFSD1	64747	protein_coding
472.911	1.24261	0.743538	0.00177831	0.0498725	ENSG00000119547	ONECUT2	9480	protein_coding
75.7641	0.915086	0.344174	0.000298243	0.0144178	ENSG00000119715	ESRRB	2103	protein_coding
7693.84	0.330789	0.0779816	2.32943e-06	0.00041597	ENSG00000120889	TNFRSF10B	8795	protein_coding
1127	-0.33768	0.124777	0.000570458	0.0228444	ENSG00000120913	PDLIM2	64236	protein_coding
778.546	0.464209	0.160525	0.000230267	0.0120289	ENSG00000121207	LRAT	9227	protein_coding
1695.8	-0.771592	0.203762	6.95511e-06	0.000922078	ENSG00000121413	ZSCAN18	65982	protein_coding
2123.7	-0.214644	0.0744345	0.000760897	0.0277989	ENSG00000121766	ZCCHC17	51538	protein_coding
147.995	0.635938	0.315531	0.00158505	0.0461537	ENSG00000121871	SLITRK3	22865	protein_coding
750.26	-0.612039	0.262768	0.000891802	0.0309654	ENSG00000121966	CXCR4	7852	protein_coding
48.4688	6.63665	1.66021	1.8755e-06	0.000352917	ENSG00000122728	TAF1L	138474	protein_coding
471.247	-0.748925	0.365831	0.00123727	0.0383245	ENSG00000122912	SLC25A16	8034	protein_coding
2127.37	0.588044	0.18144	6.10163e-05	0.00481879	ENSG00000122966	CIT	11113	protein_coding
10388.9	0.953578	0.316599	9.88981e-05	0.00684078	ENSG00000123384	LRP1	4035	protein_coding
5456	-0.233855	0.0756327	0.00027095	0.0134466	ENSG00000123505	AMD1	262	protein_coding
99.9427	1.00925	0.323117	6.98542e-05	0.00524235	ENSG00000123700	KCNJ2	3759	protein_coding
2758.65	0.581385	0.221481	0.000406964	0.0180758	ENSG00000124177	CHD6	84181	protein_coding
3879.95	-0.300356	0.0771029	1.24201e-05	0.0014206	ENSG00000124228	DDX27	55661	protein_coding
3718.64	-0.31965	0.0739546	1.86519e-06	0.000352917	ENSG00000124562	SNRPC	6631	protein_coding
2421.57	-0.305449	0.0687037	1.14659e-06	0.000244699	ENSG00000124733	MEA1	4201	protein_coding
9040.86	0.400313	0.107658	1.40481e-05	0.00154617	ENSG00000124762	CDKN1A	1026	protein_coding
1463.46	-0.362043	0.0882737	3.72234e-06	0.000586855	ENSG00000124802	EEF1E1	9521	protein_coding
43.7194	-1.5892	0.579307	0.000185873	0.0103126	ENSG00000125144	MT1G	4495	protein_coding
7375.15	-0.704954	0.164328	9.42376e-07	0.00021143	ENSG00000125148	MT2A	4502	protein_coding
8147.42	-0.166505	0.0545488	0.000707111	0.0264411	ENSG00000125743	SNRPD2	6633	protein_coding
10651.7	-0.29892	0.0677215	1.42746e-06	0.000290237	ENSG00000125835	SNRPB	6628	protein_coding
1614.1	-0.294567	0.0977232	0.00034132	0.0160137	ENSG00000125877	ITPA	3704	protein_coding
2293.82	-0.230795	0.0752842	0.00041457	0.0182029	ENSG00000125901	MRPS26	64949	protein_coding
2302.25	0.328399	0.12186	0.000489488	0.0204929	ENSG00000126001	CEP250	11190	protein_coding
64.0614	1.06055	0.343487	8.03584e-05	0.00581104	ENSG00000126010	GRPR	2925	protein_coding
10349.2	-0.253839	0.0869377	0.00049437	0.0206479	ENSG00000126457	PRMT1	3276	protein_coding
1361.46	-0.43677	0.180257	0.000960248	0.0320694	ENSG00000126749	EMG1	10436	protein_coding
7918.7	0.615591	0.185633	3.8231e-05	0.00336203	ENSG00000127481	UBR4	23352	protein_coding
8051.84	0.697123	0.0851743	2.1406e-17	9.36512e-14	ENSG00000127603	MACF1	23499	protein_coding
1962.46	0.472754	0.144642	6.53272e-05	0.00508101	ENSG00000127663	KDM4B	23030	protein_coding
1507.58	-0.414363	0.172383	0.000937321	0.0316443	ENSG00000127824	TUBA4A	7277	protein_coding
1807.13	0.559111	0.232932	0.000781038	0.0284161	ENSG00000127914	AKAP9	10142	protein_coding
451.78	0.851426	0.193007	5.36112e-07	0.000142151	ENSG00000128564	VGF	7425	protein_coding
1575.01	-0.26896	0.0916598	0.000383675	0.0174852	ENSG00000128626	MRPS12	6183	protein_coding
2258.58	-0.335047	0.111654	0.000258248	0.013024	ENSG00000128708	HAT1	8520	protein_coding
3830.42	0.560587	0.0935553	1.61752e-10	1.34793e-07	ENSG00000128731	HERC2	8924	protein_coding
1874.86	-0.325123	0.0881789	2.4877e-05	0.00237935	ENSG00000129235	TXNDC17	84817	protein_coding
761.816	0.793496	0.209142	7.24552e-06	0.000939235	ENSG00000129244	ATP1B2	482	protein_coding
1790.69	0.505952	0.17081	0.000193389	0.0105952	ENSG00000130158	DOCK6	57572	protein_coding
988.564	-0.57933	0.152167	6.9123e-06	0.000922078	ENSG00000130159	ECSIT	51295	protein_coding
1334.49	-0.296121	0.0829797	4.15657e-05	0.00358325	ENSG00000130165	ELOF1	84337	protein_coding
4425.41	-0.335015	0.131782	0.000920242	0.0312704	ENSG00000130204	TOMM40	10452	protein_coding
2314.58	0.587544	0.224462	0.000410428	0.0181376	ENSG00000130294	KIF1A	547	protein_coding
9946.27	0.507345	0.211742	0.000804425	0.0289065	ENSG00000130723	PRRC2B	84726	protein_coding
1232.34	-0.339608	0.110396	0.000168282	0.00981645	ENSG00000130810	PPAN	56342	protein_coding
1598.36	-0.385608	0.110915	3.99023e-05	0.00346265	ENSG00000131153	GINS2	51659	protein_coding
7144.26	-0.357552	0.0964853	1.71326e-05	0.00178464	ENSG00000131467	PSME3	10197	protein_coding
3431.09	0.582413	0.185587	8.7071e-05	0.00624484	ENSG00000131711	MAP1B	4131	protein_coding
317.087	-0.721442	0.218764	4.3283e-05	0.00365919	ENSG00000131771	PPP1R1B	84152	protein_coding
4875.4	0.381735	0.0655658	5.54407e-10	4.04255e-07	ENSG00000132182	NUP210	23225	protein_coding
1491.91	0.694055	0.101496	4.886e-13	7.77318e-10	ENSG00000132297	HHLA1	10086	protein_coding
1699.46	-0.282504	0.119978	0.00166643	0.0478075	ENSG00000132522	GPS2	2874	protein_coding
1515.04	-0.338888	0.118076	0.000433701	0.0188332	ENSG00000132603	NIP7	51388	protein_coding
228.996	0.942457	0.234914	2.73894e-06	0.0004608	ENSG00000133019	CHRM3	1131	protein_coding
966.058	0.343723	0.118784	0.000324083	0.0153282	ENSG00000133138	TBC1D8B	54885	protein_coding
2003.34	-0.318286	0.13745	0.00161611	0.0466699	ENSG00000133265	HSPBP1	23640	protein_coding
395.512	0.501728	0.16415	0.000130998	0.00824628	ENSG00000134207	SYT6	148281	protein_coding
697.12	-0.812405	0.172285	1.13316e-07	3.81351e-05	ENSG00000134285	FKBP11	51303	protein_coding
4232.39	-0.180435	0.0623712	0.00101636	0.0334874	ENSG00000134602	STK26	51765	protein_coding
1778.42	-0.372763	0.109727	6.41596e-05	0.00503494	ENSG00000135521	LTV1	84946	protein_coding
1191.83	-0.256686	0.078801	0.000163458	0.00959904	ENSG00000135763	URB2	9816	protein_coding
4996.64	0.627869	0.19024	4.61786e-05	0.00382998	ENSG00000135926	TMBIM1	64114	protein_coding
6985.44	-0.260533	0.0949816	0.000705251	0.026428	ENSG00000136527	TRA2B	6434	protein_coding
2321.42	-0.333703	0.0985464	6.59843e-05	0.0051094	ENSG00000136718	IMP4	92856	protein_coding
2194.15	-0.262923	0.100696	0.00100357	0.0332624	ENSG00000136877	FPGS	2356	protein_coding
1457.9	-0.310163	0.108967	0.000448729	0.0190942	ENSG00000136897	MRPL50	54534	protein_coding
1002.85	-0.347977	0.106152	0.000106439	0.00714748	ENSG00000136933	RABEPK	10244	protein_coding
2469.88	-0.25864	0.0712064	4.1921e-05	0.00359616	ENSG00000136950	ARPC5L	81873	protein_coding
1290.45	-0.282801	0.091927	0.000259563	0.0130527	ENSG00000136982	DSCC1	79075	protein_coding
2520.42	-0.262553	0.0956533	0.000794904	0.0287156	ENSG00000137168	PPIL1	51645	protein_coding
2443.84	-0.225847	0.0813027	0.000918941	0.0312704	ENSG00000137210	TMEM14B	81853	protein_coding
1896.44	-0.431755	0.101403	2.32501e-06	0.00041597	ENSG00000137547	MRPL15	29088	protein_coding
554.016	0.706202	0.14105	3.11528e-08	1.18841e-05	ENSG00000137573	SULF1	23213	protein_coding
3155.14	-0.380505	0.0999772	1.19482e-05	0.00138472	ENSG00000137955	RABGGTB	5876	protein_coding
335.225	-1.35238	0.56672	0.000448868	0.0190942	ENSG00000137960	GIPC2	54810	protein_coding
553.893	-1.88996	0.410764	1.78326e-07	5.72729e-05	ENSG00000138678	GPAT3	84803	protein_coding
10375.7	-0.212818	0.063103	0.000170645	0.00988836	ENSG00000139318	DUSP6	1848	protein_coding
329.704	0.794952	0.310157	0.00036824	0.0170482	ENSG00000139679	LPAR6	10161	protein_coding
1746.88	0.466073	0.118227	5.51098e-06	0.000761956	ENSG00000139718	SETD1B	23067	protein_coding
492.802	-0.783802	0.286519	0.00023909	0.0123496	ENSG00000140284	SLC27A2	11001	protein_coding
2802.24	-0.316681	0.0718453	1.40982e-06	0.000290237	ENSG00000140365	COMMD4	54939	protein_coding
2599.39	0.247263	0.094699	0.00126509	0.0388417	ENSG00000140497	SCAMP2	10066	protein_coding
18867.8	0.221414	0.0688404	0.000292757	0.0142709	ENSG00000140545	MFGE8	4240	protein_coding
1287.43	0.697634	0.192176	1.30969e-05	0.00145985	ENSG00000140859	KIFC3	3801	protein_coding
4066.37	-0.33473	0.10648	0.000127008	0.00815267	ENSG00000141543	EIF4A3	9775	protein_coding
2444.1	-0.268782	0.0890778	0.000334776	0.0157509	ENSG00000141759	TXNL4A	10907	protein_coding
3642.34	0.360201	0.146228	0.000963662	0.0321221	ENSG00000141867	BRD4	23476	protein_coding
1553.87	-0.34053	0.091385	1.82899e-05	0.00187178	ENSG00000142396	ERVK3-1	105372481	protein_coding
3566.17	0.587798	0.168227	2.45931e-05	0.00237779	ENSG00000142599	RERE	473	protein_coding
629.629	-0.296837	0.125323	0.00175368	0.0497398	ENSG00000142684	ZNF593	51042	protein_coding
2242.14	0.26596	0.0930271	0.000551446	0.0223387	ENSG00000142784	WDTC1	23038	protein_coding
6439.43	0.620779	0.202368	9.54071e-05	0.00666194	ENSG00000142798	HSPG2	3339	protein_coding
1407.38	-0.280512	0.113601	0.0015215	0.0446001	ENSG00000143162	CREG1	8804	protein_coding
2380.37	-0.225965	0.0821183	0.00101802	0.0334874	ENSG00000143222	UFC1	51506	protein_coding
2386.89	0.552972	0.224522	0.000631184	0.0244269	ENSG00000143322	ABL2	27	protein_coding
2156.07	-0.331777	0.125827	0.00070072	0.0263712	ENSG00000143436	MRPL9	65005	protein_coding
11029.9	-0.279545	0.104091	0.000865847	0.0305372	ENSG00000143621	ILF2	3608	protein_coding
3175.97	-0.363104	0.121016	0.000209653	0.0111858	ENSG00000143977	SNRPG	6637	protein_coding
3757.51	0.291778	0.12301	0.00177306	0.0498236	ENSG00000144749	LRIG1	26018	protein_coding
2641.4	1.04779	0.389536	0.000246964	0.0126741	ENSG00000145012	LPP	4026	protein_coding
1668.89	-0.35682	0.0768181	2.5854e-07	7.66857e-05	ENSG00000145220	LYAR	55646	protein_coding
590.856	0.962839	0.196987	4.77563e-08	1.74112e-05	ENSG00000145246	ATP10D	57205	protein_coding
3901.46	-0.234031	0.0594604	1.20547e-05	0.00138788	ENSG00000145386	CCNA2	890	protein_coding
1462.64	0.802983	0.289507	0.000205441	0.0110283	ENSG00000145431	PDGFC	56034	protein_coding
4308.37	-0.299539	0.0954465	0.000170613	0.00988836	ENSG00000145912	NHP2	55651	protein_coding
2117.11	0.271604	0.105583	0.00142091	0.0427249	ENSG00000146247	PHIP	55023	protein_coding
2069.73	-0.279993	0.110807	0.00138545	0.0417304	ENSG00000146574	CCZ1B	221960	protein_coding
3068.19	0.322005	0.0711288	7.41801e-07	0.000182838	ENSG00000146676	PURB	5814	protein_coding
2188.56	0.357391	0.137569	0.000721469	0.0268898	ENSG00000147133	TAF1	6872	protein_coding
62.4441	1.16611	0.504795	0.000686751	0.0261833	ENSG00000147246	HTR2C	3358	protein_coding
5441.8	-0.225655	0.0833429	0.00110528	0.0350406	ENSG00000147684	NDUFB9	4715	protein_coding
1945.34	-0.270509	0.100122	0.000919569	0.0312704	ENSG00000148335	NTMT1	28989	protein_coding
119.772	0.90664	0.275808	4.48861e-05	0.00377648	ENSG00000148386	LCN9	392399	protein_coding
1217.64	-0.379932	0.10021	1.42902e-05	0.00156299	ENSG00000148824	MTG1	92170	protein_coding
3632.83	0.222148	0.069138	0.000248769	0.0127294	ENSG00000149091	DGKZ	8525	protein_coding
6078.87	-0.483382	0.13293	1.58308e-05	0.00169797	ENSG00000149591	TAGLN	6876	protein_coding
1995.41	0.661171	0.17896	1.01812e-05	0.00122877	ENSG00000149639	SOGA1	140710	protein_coding
1483.48	-0.392684	0.101967	9.49959e-06	0.00116254	ENSG00000150779	TIMM8B	26521	protein_coding
676.433	0.586144	0.228678	0.000466063	0.0197008	ENSG00000150893	FREM2	341640	protein_coding
3965.24	-0.310584	0.119265	0.000834648	0.0296904	ENSG00000151465	CDC123	8872	protein_coding
912.815	0.954583	0.312609	8.8805e-05	0.00632466	ENSG00000151690	MFSD6	54842	protein_coding
1742.96	-0.381813	0.123795	0.000179703	0.0101553	ENSG00000151725	CENPU	79682	protein_coding
4217.81	0.432658	0.115789	1.27303e-05	0.00142808	ENSG00000151914	DST	667	protein_coding
608.031	-0.264618	0.100414	0.00103871	0.0337869	ENSG00000152147	GEMIN6	79833	protein_coding
1612.06	0.740931	0.279667	0.000308429	0.0147877	ENSG00000152223	EPG5	57724	protein_coding
1944.37	0.993642	0.248104	2.40019e-06	0.000420033	ENSG00000152527	PLEKHH2	130271	protein_coding
8696.01	0.267428	0.0770042	7.25926e-05	0.00538293	ENSG00000154096	THY1	7070	protein_coding
4646.33	0.938127	0.0868137	1.85908e-28	3.25339e-24	ENSG00000154237	LRRK1	79705	protein_coding
1565.25	0.563779	0.167494	3.90704e-05	0.00341866	ENSG00000154358	OBSCN	84033	protein_coding
2255.9	-0.23173	0.0722093	0.000232368	0.0121025	ENSG00000154582	ELOC	6921	protein_coding
673.4	0.0755862	0.155292	0.000581122	0.0230051	ENSG00000154678	PDE1C	5137	protein_coding
1932.6	-0.29102	0.110626	0.0010135	0.0334874	ENSG00000155438	NIFK	84365	protein_coding
978.836	-0.253967	0.091644	0.000768217	0.0280079	ENSG00000155755	TMEM237	65062	protein_coding
67.214	0.948204	0.423779	0.000790171	0.0286294	ENSG00000155886	SLC24A2	25769	protein_coding
796.842	-0.281358	0.117376	0.00175974	0.0498166	ENSG00000156469	MTERF3	51001	protein_coding
1170.78	-0.328653	0.0993311	9.69013e-05	0.00672926	ENSG00000156928	MALSU1	115416	protein_coding
1671.79	0.367429	0.109865	7.00977e-05	0.00524235	ENSG00000156966	B3GNT7	93010	protein_coding
4529.68	0.489538	0.221635	0.00125076	0.0386038	ENSG00000157106	SMG1	23049	protein_coding
458.78	-0.388597	0.123513	0.000125677	0.00811568	ENSG00000158716	DUSP23	54935	protein_coding
68.7517	1.55529	0.523706	9.16057e-05	0.00646411	ENSG00000158806	NPM2	10361	protein_coding
1901.69	0.289646	0.121927	0.00176208	0.0498166	ENSG00000158828	PINK1	65018	protein_coding
383.981	0.957722	0.230561	1.45422e-06	0.000290237	ENSG00000159082	SYNJ1	8867	protein_coding
2048.02	-0.237854	0.0772805	0.00026803	0.0134015	ENSG00000159199	ATP5MC1	516	protein_coding
145.62	0.743978	0.259682	0.000179302	0.0101553	ENSG00000159212	CLIC6	54102	protein_coding
3251.48	-0.376732	0.168974	0.00160971	0.0466143	ENSG00000159593	NAE1	8883	protein_coding
869.086	-0.261297	0.101791	0.00128607	0.0391413	ENSG00000159685	CHCHD6	84303	protein_coding
225.923	-0.656127	0.286929	0.000834723	0.0296904	ENSG00000159885	ZNF222	7673	protein_coding
5266.77	-0.255518	0.0712095	4.76134e-05	0.0039119	ENSG00000160075	SSU72	29101	protein_coding
1694.54	-0.329716	0.115843	0.000311651	0.0149014	ENSG00000160214	RRP1	8568	protein_coding
719.963	-0.394175	0.13503	0.000256224	0.0130185	ENSG00000160256	FAM207A	85395	protein_coding
1936.6	-0.297632	0.0767175	1.36884e-05	0.00151613	ENSG00000160783	PMF1	11243	protein_coding
1439.99	0.404556	0.135246	0.000208505	0.0111585	ENSG00000160785	SLC25A44	9673	protein_coding
2086.49	-0.327317	0.107829	0.000287253	0.014081	ENSG00000160818	GPATCH4	54865	protein_coding
10230.3	-0.241057	0.0533488	8.74935e-07	0.00019899	ENSG00000161547	SRSF2	6427	protein_coding
417.426	0.401982	0.166127	0.000899078	0.0310194	ENSG00000161958	FGF11	2256	protein_coding
1367.99	-0.283127	0.101144	0.000572675	0.0228809	ENSG00000161981	SNRNP25	79622	protein_coding
1424.35	-0.291068	0.0849727	7.21058e-05	0.00536958	ENSG00000162385	MAGOH	4116	protein_coding
1008.15	-0.322	0.128183	0.00103544	0.0337433	ENSG00000162623	TYW3	127253	protein_coding
2339.44	0.112674	0.218878	0.0006934	0.0263115	ENSG00000162733	DDR2	4921	protein_coding
2136.46	-0.714755	0.163569	5.91689e-07	0.000154	ENSG00000162878	PKDCC	91461	protein_coding
1435.88	-0.239114	0.0811173	0.000505694	0.0210496	ENSG00000162961	DPY30	84661	protein_coding
1034.93	-0.265787	0.101364	0.00116044	0.0365246	ENSG00000163156	SCNM1	79005	protein_coding
1782.68	-0.567667	0.155813	1.66106e-05	0.00176173	ENSG00000163584	RPL22L1	200916	protein_coding
1876.2	-0.307662	0.121429	0.001089	0.0346499	ENSG00000163918	RFC4	5984	protein_coding
1233.87	0.342588	0.106168	0.000114739	0.00754859	ENSG00000163923	RPL39L	116832	protein_coding
5723.43	-0.33704	0.0924717	2.15947e-05	0.00212308	ENSG00000163938	GNL3	26354	protein_coding
2571.18	-0.216609	0.0678522	0.000260792	0.0130769	ENSG00000163950	SLBP	7884	protein_coding
15179.7	-0.257073	0.0635658	7.94415e-06	0.00100741	ENSG00000164032	H2AFZ	3015	protein_coding
667.652	-0.965225	0.264812	1.14231e-05	0.00134164	ENSG00000164073	MFSD8	256471	protein_coding
1342.64	0.324624	0.1382	0.00147835	0.0440383	ENSG00000164080	RAD54L2	23132	protein_coding
4607.21	-0.398256	0.0978739	3.76303e-06	0.000587974	ENSG00000164163	ABCE1	6059	protein_coding
682.079	1.01805	0.120238	1.4043e-18	8.19176e-15	ENSG00000164265	SCGB3A2	117156	protein_coding
2721.08	-0.386417	0.122374	0.000133914	0.00839965	ENSG00000164405	UQCRQ	27089	protein_coding
872.404	0.468279	0.216856	0.00142436	0.0427551	ENSG00000164463	CREBRF	153222	protein_coding
521.426	-0.463152	0.161393	0.000235502	0.0122293	ENSG00000164687	FABP5	2171	protein_coding
1934.64	0.392974	0.130051	0.000171944	0.00993076	ENSG00000164715	LMTK2	22853	protein_coding
1223.24	-0.260539	0.0943518	0.000739348	0.0271249	ENSG00000164933	SLC25A32	81034	protein_coding
3460.87	-0.321991	0.0995612	0.000144873	0.00874234	ENSG00000164934	DCAF13	25879	protein_coding
4479.37	0.515152	0.228251	0.00107792	0.0344227	ENSG00000165092	ALDH1A1	216	protein_coding
486.949	0.979734	0.534084	0.00173679	0.0495015	ENSG00000165125	TRPV6	55503	protein_coding
420.541	-0.0614309	0.141298	0.00123952	0.0383245	ENSG00000165195	PIGA	5277	protein_coding
2586.23	-0.188936	0.0665501	0.00119121	0.0372252	ENSG00000165271	NOL6	65083	protein_coding
193.431	0.801217	0.330933	0.000580468	0.0230051	ENSG00000165475	CRYL1	51084	protein_coding
951.124	-0.324541	0.101312	0.000165099	0.009663	ENSG00000165506	DNAAF2	55172	protein_coding
81.1226	0.9184	0.372709	0.000477584	0.0200907	ENSG00000165566	AMER2	219287	protein_coding
883.374	-0.390992	0.142589	0.000409235	0.0181307	ENSG00000165588	OTX2	5015	protein_coding
368.355	-0.575334	0.163489	2.14423e-05	0.00212	ENSG00000165644	COMTD1	118881	protein_coding
3463.88	-0.400238	0.104032	7.2114e-06	0.000939235	ENSG00000165688	PMPCA	23203	protein_coding
703.093	-0.286034	0.119089	0.00167819	0.0480661	ENSG00000166133	RPUSD2	27079	protein_coding
2802.78	-0.207014	0.0660893	0.000382948	0.0174852	ENSG00000166136	NDUFB8	4714	protein_coding
942.888	-0.44619	0.11	3.16251e-06	0.000522112	ENSG00000166166	TRMT61A	115708	protein_coding
7898.62	-0.294868	0.0562446	2.19686e-08	9.37686e-06	ENSG00000166197	NOLC1	9221	protein_coding
10789.7	-0.402599	0.0853394	2.13835e-07	6.5651e-05	ENSG00000166226	CCT2	10576	protein_coding
2211.35	0.616163	0.156714	4.15895e-06	0.000644085	ENSG00000166783	MARF1	9665	protein_coding
3995.98	-0.272481	0.0933101	0.000415026	0.0182029	ENSG00000167088	SNRPD1	6632	protein_coding
4291.38	0.683186	0.173876	2.98275e-05	0.00273289	ENSG00000167110	GOLGA2	2801	protein_coding
875.626	0.581674	0.161416	1.70763e-05	0.00178464	ENSG00000167182	SP2	6668	protein_coding
984.381	-0.318908	0.136943	0.00156825	0.0457407	ENSG00000167272	POP5	51367	protein_coding
4694.86	-0.174155	0.0541881	0.000347896	0.0162352	ENSG00000167283	ATP5MG	10632	protein_coding
1670.4	-0.376593	0.096842	8.75557e-06	0.00108668	ENSG00000167515	TRAPPC2L	51693	protein_coding
2545.23	0.923911	0.121587	2.45983e-15	6.14958e-12	ENSG00000167548	KMT2D	8085	protein_coding
3590.06	-0.253499	0.069997	4.67282e-05	0.00385728	ENSG00000167747	C19orf48	84798	protein_coding
1006.6	-0.401211	0.135348	0.000250411	0.0127761	ENSG00000167862	MRPL58	3396	protein_coding
24612.7	0.47752	0.089353	6.8172e-09	3.4086e-06	ENSG00000167978	SRRM2	23524	protein_coding
1502.42	0.404336	0.132536	0.000156265	0.00933321	ENSG00000168014	C2CD3	26005	protein_coding
279.26	0.102146	0.196257	0.000293943	0.0142889	ENSG00000168350	DEGS2	123099	protein_coding
1098.95	0.493061	0.217749	0.00109872	0.0348958	ENSG00000168807	SNTB2	6645	protein_coding
333.122	0.539671	0.14508	8.6501e-06	0.00108126	ENSG00000168939	SPRY3	10251	protein_coding
576.316	0.725699	0.138235	8.3375e-09	3.94341e-06	ENSG00000168970	JMJD7-PLA2G4B	8681	protein_coding
1146.54	0.317449	0.125662	0.00106613	0.0342018	ENSG00000169174	PCSK9	255738	protein_coding
2754.66	0.398767	0.162167	0.000944657	0.0317913	ENSG00000169213	RAB3B	5865	protein_coding
13086.6	-0.238001	0.0863457	0.000853198	0.0302246	ENSG00000169714	CNBP	7555	protein_coding
1393.09	-2.23019	0.244508	8.04e-21	7.035e-17	ENSG00000169715	MT1E	4493	protein_coding
1333.63	-0.282082	0.0865735	0.000141744	0.00868956	ENSG00000169750	RAC3	5881	protein_coding
4963.64	0.431627	0.0984162	8.57851e-07	0.00019899	ENSG00000169926	KLF13	51621	protein_coding
3994.39	0.439334	0.109937	4.22672e-06	0.000648839	ENSG00000170017	ALCAM	214	protein_coding
1499.03	0.375296	0.153378	0.000879627	0.030787	ENSG00000170113	NIPA1	123606	protein_coding
350.988	-0.457335	0.176214	0.000524315	0.0215388	ENSG00000170270	GON7	84520	protein_coding
258.886	0.870918	0.264786	4.32142e-05	0.00365919	ENSG00000170542	SERPINB9	5272	protein_coding
2042.81	-0.216297	0.0826857	0.00143923	0.0431277	ENSG00000170860	LSM3	27258	protein_coding
1689.01	-0.58217	0.162715	1.92169e-05	0.0019439	ENSG00000170881	RNF139	11236	protein_coding
69.7081	2.46356	0.689662	1.82713e-05	0.00187178	ENSG00000171124	FUT3	2525	protein_coding
5135.63	-0.445651	0.0972017	2.8798e-07	8.26173e-05	ENSG00000171345	KRT19	3880	protein_coding
4086.75	-0.342727	0.0752026	4.22318e-07	0.000115477	ENSG00000171793	CTPS1	1503	protein_coding
5635.99	-0.301481	0.0695721	1.77807e-06	0.000341936	ENSG00000171848	RRM2	6241	protein_coding
704.511	-0.285596	0.106177	0.000795833	0.0287156	ENSG00000171861	MRM3	55178	protein_coding
2766.13	-0.220595	0.0796699	0.000927443	0.0314081	ENSG00000172009	THOP1	7064	protein_coding
5650.17	0.394932	0.0830639	1.65318e-07	5.45861e-05	ENSG00000172037	LAMB2	3913	protein_coding
675.813	-2.11879	0.650223	7.31002e-05	0.00539769	ENSG00000172183	ISG20	3669	protein_coding
1704.28	-0.237587	0.0852394	0.000832828	0.0296904	ENSG00000172301	COPRS	55352	protein_coding
2075.81	0.541574	0.16885	6.99249e-05	0.00524235	ENSG00000172667	ZMAT3	64393	protein_coding
1811.07	0.519947	0.231384	0.0010592	0.0342018	ENSG00000173064	HECTD4	283450	protein_coding
4795.34	-0.176246	0.0578334	0.000636817	0.0244929	ENSG00000173113	TRMT112	51504	protein_coding
1686.48	-0.203129	0.070885	0.000907422	0.031137	ENSG00000173141	MRPL57	78988	protein_coding
1362.25	0.698069	0.36004	0.00159844	0.0463892	ENSG00000173166	RAPH1	65059	protein_coding
1798.75	-0.412354	0.0883013	2.4586e-07	7.41818e-05	ENSG00000173418	NAA20	51126	protein_coding
6144.85	-0.240192	0.074671	0.000211342	0.0112278	ENSG00000173457	PPP1R14B	26472	protein_coding
5805.72	0.896569	0.221616	2.37343e-06	0.000419546	ENSG00000173575	CHD2	1106	protein_coding
407.839	0.507046	0.192337	0.000443816	0.0190942	ENSG00000173673	HES3	390992	protein_coding
1459.24	0.495953	0.224646	0.00127402	0.0388457	ENSG00000174197	MGA	23269	protein_coding
4726.69	-0.357319	0.0667726	7.37638e-09	3.58574e-06	ENSG00000174238	PITPNA	5306	protein_coding
1874.04	-0.252991	0.0778168	0.000159775	0.00944618	ENSG00000174744	BRMS1	25855	protein_coding
2772.31	-0.269664	0.0899619	0.000312512	0.0149018	ENSG00000174886	NDUFA11	126328	protein_coding
16448.6	-0.246317	0.0460622	1.48207e-08	6.8253e-06	ENSG00000175130	MARCKSL1	65108	protein_coding
1963.16	-0.351277	0.145225	0.00099775	0.0331321	ENSG00000175193	PARL	55486	protein_coding
3230.1	-0.297579	0.102888	0.000448235	0.0190942	ENSG00000175602	CCDC85B	11007	protein_coding
3617.62	-0.312103	0.0670164	3.44652e-07	9.72809e-05	ENSG00000175756	AURKAIP1	54998	protein_coding
2661.35	-0.275347	0.0682037	7.44903e-06	0.000958514	ENSG00000175768	TOMM5	401505	protein_coding
2542.87	-0.242196	0.0686082	7.47137e-05	0.00548111	ENSG00000176102	CSTF3	1479	protein_coding
3379.46	0.24936	0.0726417	0.000103608	0.00707642	ENSG00000176171	BNIP3	664	protein_coding
3530.33	-0.319007	0.131797	0.0013413	0.0405402	ENSG00000176407	KCMF1	56888	protein_coding
3185.32	0.57333	0.232055	0.000594198	0.0233673	ENSG00000176485	PLA2G16	11145	protein_coding
2176.28	0.275485	0.0907485	0.000307544	0.0147858	ENSG00000176994	SMCR8	140775	protein_coding
2735.08	-0.275554	0.0847298	0.000148279	0.0089171	ENSG00000177971	IMP3	55272	protein_coding
25964.5	0.634153	0.291202	0.00106456	0.0342018	ENSG00000178209	PLEC	5339	protein_coding
236.655	0.686094	0.200859	3.20243e-05	0.00290376	ENSG00000178235	SLITRK1	114798	protein_coding
534.137	0.506394	0.179546	0.000246046	0.0126641	ENSG00000178385	PLEKHM3	389072	protein_coding
878.764	-0.280427	0.106098	0.000887938	0.0308925	ENSG00000178449	COX14	84987	protein_coding
462.181	0.47879	0.152487	9.55512e-05	0.00666194	ENSG00000178947	SMIM10L2A	399668	protein_coding
8372.14	-0.240727	0.0898355	0.000975059	0.0324402	ENSG00000178952	TUFM	7284	protein_coding
1494.43	-0.261949	0.0805592	0.000175874	0.0100582	ENSG00000179041	RRS1	23212	protein_coding
501.852	0.806857	0.228162	1.80744e-05	0.00187161	ENSG00000179532	DNHD1	144132	protein_coding
247.164	0.513544	0.244335	0.00165965	0.0476911	ENSG00000179715	PCED1B	91523	protein_coding
1914.2	0.605565	0.228097	0.000344151	0.0161033	ENSG00000179833	SERTAD2	9792	protein_coding
2166.67	0.710305	0.249089	0.000182086	0.0102131	ENSG00000179912	R3HDM2	22864	protein_coding
1901.31	-0.45393	0.104252	9.83091e-07	0.000217773	ENSG00000179958	DCTPP1	79077	protein_coding
323.736	1.03676	0.435682	0.000557524	0.0224808	ENSG00000179981	TSHZ1	10194	protein_coding
1292.63	-0.322556	0.115841	0.000514938	0.0213541	ENSG00000180448	ARHGAP45	23526	protein_coding
876.678	-0.420117	0.125846	6.11045e-05	0.00481879	ENSG00000180822	PSMG4	389362	protein_coding
59267.2	-0.295217	0.11287	0.000906083	0.031137	ENSG00000181163	NPM1	4869	protein_coding
9147.98	0.671934	0.0847059	1.08912e-16	3.8119e-13	ENSG00000181222	POLR2A	5430	protein_coding
2022.13	-0.333932	0.104118	0.000125023	0.00811568	ENSG00000181610	MRPS23	51649	protein_coding
2488.7	0.415293	0.159328	0.000567866	0.0227928	ENSG00000181904	C5orf24	134553	protein_coding
2231.65	-0.57908	0.132707	7.11055e-07	0.000177764	ENSG00000182004	SNRPE	6635	protein_coding
4898.42	0.434528	0.133902	7.69131e-05	0.00558498	ENSG00000182095	TNRC18	84629	protein_coding
2013.75	-0.278597	0.0753696	3.29917e-05	0.00297606	ENSG00000182154	MRPL41	64975	protein_coding
815.02	0.435971	0.17518	0.00073747	0.0271249	ENSG00000182492	BGN	633	protein_coding
5437.68	-0.350102	0.118134	0.000276144	0.0136512	ENSG00000183431	SF3A3	10946	protein_coding
3150.48	0.533431	0.094	9.49206e-10	6.2696e-07	ENSG00000183495	EP400	57634	protein_coding
1958.6	-0.325847	0.104083	0.000179564	0.0101553	ENSG00000183520	UTP11	51118	protein_coding
100.487	0.0247388	0.120588	0.000582357	0.0230051	ENSG00000183668	PSG9	5678	protein_coding
938.572	0.795189	0.208602	6.89773e-06	0.000922078	ENSG00000183778	B3GALT5	10317	protein_coding
1642.24	-0.365863	0.121887	0.000221211	0.0115904	ENSG00000184220	CMSS1	84319	protein_coding
129.335	1.11064	0.536151	0.00106402	0.0342018	ENSG00000184305	CCSER1	401145	protein_coding
548.092	0.539281	0.150937	1.99665e-05	0.00199878	ENSG00000184381	PLA2G6	8398	protein_coding
1639.1	-0.420306	0.128611	7.6152e-05	0.00555275	ENSG00000184428	TOP1MT	116447	protein_coding
1329.02	-1.00606	0.27589	1.27167e-05	0.00142808	ENSG00000184470	TXNRD2	10587	protein_coding
2270.48	-0.282062	0.102646	0.000693306	0.0263115	ENSG00000184983	NDUFA6	4700	protein_coding
2260.57	-0.346173	0.0938664	2.27229e-05	0.00222151	ENSG00000184990	SIVA1	10572	protein_coding
1449	0.330505	0.116418	0.00038831	0.0176238	ENSG00000185219	ZNF445	353274	protein_coding
391.81	0.597939	0.25123	0.000703499	0.026419	ENSG00000185278	ZBTB37	84614	protein_coding
1248.37	-1.31054	0.210483	2.32436e-11	2.39273e-08	ENSG00000185551	NR2F2	7026	protein_coding
2106	-0.3461	0.0913808	1.55631e-05	0.0016812	ENSG00000185721	DRG1	4733	protein_coding
1223.29	0.391277	0.108436	2.54765e-05	0.00240994	ENSG00000185950	IRS2	8660	protein_coding
675.404	-0.431918	0.1212	2.50172e-05	0.00237935	ENSG00000186205	2020-03-01	64757	protein_coding
130.09	1.26984	0.570092	0.000739197	0.0271249	ENSG00000186472	PCLO	27445	protein_coding
345.335	-0.976742	0.150587	4.40095e-12	5.13444e-09	ENSG00000187193	MT1X	4501	protein_coding
1123.5	-0.451735	0.160227	0.000294906	0.014296	ENSG00000187522	HSPA14	51182	protein_coding
1291.15	0.364291	0.113504	0.000104651	0.00709844	ENSG00000187605	TET3	200424	protein_coding
804.555	-0.406532	0.117086	3.99688e-05	0.00346265	ENSG00000188191	PRKAR1B	5575	protein_coding
178.574	2.02938	0.300854	7.86842e-13	1.14748e-09	ENSG00000188257	PLA2G2A	5320	protein_coding
766.766	0.480605	0.112505	1.32555e-06	0.000276157	ENSG00000188827	SLX4	84464	protein_coding
5452.6	0.252242	0.0755645	0.000128936	0.00823498	ENSG00000189339	SLC35E2B	728661	protein_coding
20894.3	-0.257121	0.0806421	0.000215319	0.0113839	ENSG00000189403	HMGB1	3146	protein_coding
759.62	1.53873	0.49772	6.80644e-05	0.00517695	ENSG00000196159	FAT4	79633	protein_coding
2547.58	0.629074	0.181893	2.72482e-05	0.00254997	ENSG00000196187	TMEM63A	9725	protein_coding
1646.55	0.777608	0.377566	0.00121074	0.0377011	ENSG00000196233	LCOR	84458	protein_coding
2890.08	-0.291855	0.0737388	7.76438e-06	0.000991801	ENSG00000196363	WDR5	11091	protein_coding
3759.61	0.668997	0.179009	9.88806e-06	0.00120167	ENSG00000196367	TRRAP	8295	protein_coding
129.986	-0.833263	0.437955	0.00164074	0.0473031	ENSG00000196466	ZNF799	90576	protein_coding
6411.25	0.419932	0.09296	4.9513e-07	0.000133304	ENSG00000196498	NCOR2	9612	protein_coding
2265.29	0.259941	0.0962756	0.000900418	0.0310194	ENSG00000196547	MAN2A2	4122	protein_coding
1937.22	-1.13034	0.48973	0.000589085	0.0232184	ENSG00000196581	AJAP1	55966	protein_coding
1971.43	-0.347617	0.0854983	4.39973e-06	0.000663753	ENSG00000196655	TRAPPC4	51399	protein_coding
6704.63	-0.397082	0.0964587	3.46483e-06	0.000551405	ENSG00000196656		NA	transcribed_processed_pseudogene
1149.91	0.41412	0.186582	0.00147969	0.0440383	ENSG00000196865	NHLRC2	374354	protein_coding
954.29	0.43332	0.14154	0.000144339	0.00874023	ENSG00000197077	KIAA1671	85379	protein_coding
8662.98	0.573328	0.258748	0.00103514	0.0337433	ENSG00000197081	IGF2R	3482	protein_coding
1413.9	-0.326943	0.0960867	5.95898e-05	0.00478358	ENSG00000197345	MRPL21	219927	protein_coding
1488.29	0.833567	0.165715	2.35226e-08	9.80109e-06	ENSG00000197355	UAP1L1	91373	protein_coding
138.502	1.40585	0.451237	6.50738e-05	0.00508101	ENSG00000197408	CYP2B6	1555	protein_coding
12160.6	-0.295792	0.072637	4.76347e-06	0.000688932	ENSG00000197451	HNRNPAB	3182	protein_coding
292.754	0.887468	0.297196	0.000103922	0.00707642	ENSG00000197462		NA	lincRNA
1579.64	-0.450211	0.0832662	4.73082e-09	2.50877e-06	ENSG00000197498	RPF2	84154	protein_coding
528.878	0.468415	0.153317	0.000136704	0.00851359	ENSG00000197594	ENPP1	5167	protein_coding
1996.76	-0.322354	0.129012	0.00132309	0.040059	ENSG00000197728	RPS26	6231	protein_coding
189.367	0.952879	0.240268	3.34984e-06	0.000547872	ENSG00000198075	SULT1C4	27233	protein_coding
5498.29	-0.351586	0.128511	0.000522553	0.0215169	ENSG00000198176	TFDP1	7027	protein_coding
2480.3	-0.305046	0.0989236	0.000217395	0.0114247	ENSG00000198356	ASNA1	439	protein_coding
89.008	-1.15851	0.301325	4.9771e-06	0.000708124	ENSG00000198417	MT1F	4494	protein_coding
300.134	-0.887506	0.485867	0.00165657	0.0476808	ENSG00000198440	ZNF583	147949	protein_coding
78.9161	1.19486	0.461199	0.000316063	0.0149894	ENSG00000198515	CNGA1	1259	protein_coding
17277.5	-0.260104	0.044884	1.3875e-09	8.09372e-07	ENSG00000198563	DDX39B	7919	protein_coding
462.944	3.06559	0.898857	2.03667e-05	0.0020251	ENSG00000198734	F5	2153	protein_coding
1685	0.649893	0.129717	3.12381e-08	1.18841e-05	ENSG00000198743	SLC5A3	6526	protein_coding
3057.56	0.363154	0.134198	0.000521912	0.0215169	ENSG00000198837	DENND4B	9909	protein_coding
271.375	0.514235	0.22665	0.00101689	0.0334874	ENSG00000204103	MAFB	9935	protein_coding
422.009	0.55039	0.237783	0.00090045	0.0310194	ENSG00000204131	NHSL2	340527	protein_coding
1718.25	-0.34569	0.0856646	5.08411e-06	0.000717516	ENSG00000204220	PFDN6	10471	protein_coding
368.26	-0.583738	0.188022	9.13208e-05	0.00646411	ENSG00000204347	BTBD17	388419	protein_coding
1157.71	0.329861	0.127334	0.000822688	0.0295021	ENSG00000204516	MICB	4277	protein_coding
1032.98	-0.293245	0.114494	0.0010609	0.0342018	ENSG00000204922	UQCC3	790955	protein_coding
7167.79	-0.192541	0.0623356	0.000412067	0.0181642	ENSG00000205531	NAP1L4	4676	protein_coding
3057.93	-0.253042	0.0825751	0.000257395	0.0130185	ENSG00000211450	SELENOH	280636	protein_coding
81.6175	-0.925565	0.451446	0.00116722	0.0366064	ENSG00000213213	CCDC183	84960	protein_coding
48.9061	6.02425	1.71315	1.16941e-05	0.00136431	ENSG00000213514		NA	processed_pseudogene
2546.9	-0.339672	0.0857388	6.59168e-06	0.00089422	ENSG00000213619	NDUFS3	4722	protein_coding
1278.69	-0.250942	0.0785465	0.000211724	0.0112278	ENSG00000214087	ARL16	339231	protein_coding
724.023	0.306219	0.128867	0.00151933	0.0446001	ENSG00000214425	LRRC37A4P	NA	transcribed_unprocessed_pseudogene
48.827	-2.16938	0.741794	0.000172592	0.00993538	ENSG00000214447	FAM187A	388389	protein_coding
2529.88	0.324026	0.123416	0.000911143	0.0312035	ENSG00000214655	ZSWIM8	23053	protein_coding
3773.41	-0.31173	0.0820564	1.59124e-05	0.00169797	ENSG00000214736	TOMM6	100188893	protein_coding
1523.97	1.91391	0.454817	8.38606e-07	0.00019899	ENSG00000214944	ARHGEF28	64283	protein_coding
35.1703	0.0202923	0.119383	0.000107427	0.00717548	ENSG00000219928		NA	processed_pseudogene
45.2086	-0.0238123	0.120325	0.000393606	0.0177072	ENSG00000223972	DDX11L1	100287102	transcribed_unprocessed_pseudogene
1220.12	-0.344466	0.116258	0.000239229	0.0123496	ENSG00000224032	EPB41L4A-AS1	114915	lincRNA
7794.84	0.218743	0.0705862	0.00037684	0.0173545	ENSG00000224078	SNHG14	3653	processed_transcript
677.213	-3.98661	1.30071	0.000217145	0.0114247	ENSG00000224597	SVIL-AS1	102724316	transcribed_unprocessed_pseudogene
245.522	0.54842	0.206084	0.00038873	0.0176238	ENSG00000225889		100507006	antisense
2048.18	-0.311113	0.0941237	0.000101613	0.00700087	ENSG00000227057	WDR46	9277	protein_coding
2293.33	0.233137	0.0881864	0.00126513	0.0388417	ENSG00000227500	SCAMP4	113178	protein_coding
672.294	0.47764	0.180498	0.000432227	0.0188159	ENSG00000228327		NA	transcribed_unprocessed_pseudogene
33.5609	-0.010831	0.117504	0.00113194	0.0357562	ENSG00000228612	HK2P1	NA	processed_pseudogene
86.7201	-0.0399873	0.12689	0.000699193	0.0263704	ENSG00000228748		NA	antisense
9193.41	-0.15	0.0510921	0.00121366	0.0377248	ENSG00000230043	TMSB4XP6	NA	processed_pseudogene
112.111	0.64528	0.332094	0.00177372	0.0498236	ENSG00000230426	ERVMER61-1	NA	lincRNA
790.486	0.614439	0.157946	5.52962e-06	0.000761956	ENSG00000230590	FTX	100302692	lincRNA
120.162	4.26474	2.06837	0.00037862	0.0173907	ENSG00000230650		NA	processed_pseudogene
106.689	0.940313	0.315338	0.000116291	0.00759362	ENSG00000230715		NA	processed_pseudogene
861.881	0.766481	0.185212	1.72377e-06	0.000335177	ENSG00000230724	LINC01001	NA	lincRNA
64.4632	-4.43119	1.07428	4.30201e-06	0.000654654	ENSG00000232725		NA	antisense
49.9464	1.32296	0.567664	0.000541063	0.0220443	ENSG00000232860	SMG7-AS1	284649	processed_transcript
1334.96	0.664955	0.166479	3.46597e-06	0.000551405	ENSG00000232973	CYP1B1-AS1	285154	antisense
121.352	0.695094	0.307132	0.000870906	0.0305428	ENSG00000233750	CICP27	NA	processed_pseudogene
397.409	0.420457	0.164928	0.000677665	0.0258933	ENSG00000234273		NA	lincRNA
57.3222	-0.0228667	0.120013	0.00168187	0.0480928	ENSG00000234350		NA	lincRNA
54.5347	1.08544	0.346957	6.83357e-05	0.00517695	ENSG00000234787	LINC00458	100507428	lincRNA
918.997	-0.422061	0.137811	0.000144305	0.00874023	ENSG00000234964	FABP5P7	NA	processed_pseudogene
962.119	-0.284825	0.114551	0.00150396	0.0443834	ENSG00000235288		NA	antisense
2016.98	0.245105	0.0905151	0.000956963	0.0320694	ENSG00000235823	OLMALINC	90271	lincRNA
1018.63	0.910387	0.158937	5.29632e-10	4.02981e-07	ENSG00000236673		NA	lincRNA
534.654	0.593879	0.19842	0.000134696	0.00841852	ENSG00000237094		NA	transcribed_unprocessed_pseudogene
18746.4	-0.262861	0.0791646	0.00012542	0.00811568	ENSG00000237550	RPL9P9	NA	transcribed_processed_pseudogene
96.4582	0.0677518	0.148416	2.84243e-05	0.00263188	ENSG00000238164	TNFRSF14-AS1	115110	antisense
4125.37	-0.400987	0.0725102	2.51484e-09	1.3753e-06	ENSG00000239672	NME1	4830	protein_coding
93.5231	0.674802	0.331467	0.0014523	0.0434448	ENSG00000239906		NA	antisense
1747.73	-0.314844	0.134424	0.00152083	0.0446001	ENSG00000241258	CRCP	27297	protein_coding
2651.49	-0.346548	0.0930493	1.90378e-05	0.00193698	ENSG00000242485	MRPL20	55052	protein_coding
107.433	0.835702	0.31506	0.000306502	0.0147763	ENSG00000243709	LEFTY1	10637	protein_coding
546.136	-0.413414	0.138566	0.00019231	0.0105831	ENSG00000243960		NA	sense_overlapping
1949.4	0.377711	0.152553	0.000898489	0.0310194	ENSG00000244257	PKD1P1	NA	unprocessed_pseudogene
70.1538	0.0303656	0.122401	0.00127203	0.0388457	ENSG00000247228		400541	antisense
1728.78	-0.705318	0.137953	1.69002e-08	7.58344e-06	ENSG00000249532		NA	antisense
138.343	0.146736	0.362777	0.000204097	0.0109898	ENSG00000249590		NA	protein_coding
79.6579	-0.0249753	0.120727	0.000112392	0.0074502	ENSG00000249839		NA	unprocessed_pseudogene
4034.43	-0.357324	0.0919745	1.0641e-05	0.00127546	ENSG00000249915	PDCD6	10016	protein_coding
53.5509	0.81276	0.430895	0.00177314	0.0498236	ENSG00000249945		NA	lincRNA
490.307	0.713618	0.147294	7.04168e-08	2.51489e-05	ENSG00000250328		153163	antisense
1331.85	0.531847	0.123145	1.00738e-06	0.000220365	ENSG00000251292	ERVH-1	NA	lincRNA
88.789	0.702144	0.329766	0.00116565	0.0366064	ENSG00000251687		NA	antisense
277.813	0.547246	0.254298	0.00130289	0.0395844	ENSG00000253348		NA	antisense
240.152	0.991044	0.186263	5.2752e-09	2.71518e-06	ENSG00000253507		NA	lincRNA
1161.87	-0.465735	0.143412	6.82412e-05	0.00517695	ENSG00000254087	LYN	4067	protein_coding
94.1075	0.736306	0.365831	0.00146421	0.0437263	ENSG00000254297		NA	antisense
158.585	0.841301	0.250271	3.45547e-05	0.00310107	ENSG00000254339		NA	lincRNA
111.085	0.800608	0.296601	0.000271238	0.0134466	ENSG00000254488		NA	lincRNA
199.198	-0.585292	0.234685	0.00054166	0.0220443	ENSG00000254732		NA	protein_coding
485.785	0.681059	0.143292	1.04481e-07	3.58512e-05	ENSG00000254934	LINC00678	NA	lincRNA
52.7037	0.00960134	0.117336	0.000576593	0.0229567	ENSG00000256206		NA	protein_coding
140.016	0.595801	0.236753	0.000538225	0.0220069	ENSG00000256288		NA	lincRNA
38.7772	0.0111274	0.117541	0.000200722	0.0108431	ENSG00000256349		NA	protein_coding
170.55	0.741669	0.244529	0.0001066	0.00714748	ENSG00000257474		NA	lincRNA
23548	-0.272171	0.109045	0.00125603	0.038698	ENSG00000258017		NA	antisense
4592.61	-0.278409	0.0674638	4.67254e-06	0.000687138	ENSG00000258232		NA	antisense
567.198	-0.443272	0.160975	0.00035127	0.016349	ENSG00000258429	PDF	64146	protein_coding
557.592	0.706187	0.161109	6.38338e-07	0.000161897	ENSG00000258649		NA	lincRNA
455.432	0.900427	0.25655	1.99878e-05	0.00199878	ENSG00000259048		NA	antisense
33.3748	-0.0304363	0.122713	3.06755e-05	0.00279594	ENSG00000260139	CSPG4P13	NA	transcribed_unprocessed_pseudogene
974.662	0.756898	0.244902	8.89067e-05	0.00632466	ENSG00000260834		NA	lincRNA
1094.88	0.724628	0.179376	2.7648e-06	0.0004608	ENSG00000261150	EPPK1	83481	protein_coding
75.3851	0.0572654	0.138918	4.8259e-06	0.000692239	ENSG00000261499		NA	unprocessed_pseudogene
151.761	-1.45258	0.43242	2.96599e-05	0.00273183	ENSG00000261553		NA	processed_transcript
318.949	1.02515	0.174288	2.1716e-10	1.72741e-07	ENSG00000261780	LINC02582	100505817	processed_transcript
4833.56	-0.236385	0.0790339	0.000449532	0.0190942	ENSG00000265241	RBM8A	9939	protein_coding
660.48	0.979502	0.349567	0.00018277	0.0102187	ENSG00000266714	MYO15B	80022	protein_coding
1097.29	0.457418	0.114675	4.76127e-06	0.000688932	ENSG00000268043	NBPF12	149013	protein_coding
534.913	-0.48284	0.179908	0.000423983	0.018503	NA	NA	NA	NA
216.661	0.699064	0.227049	9.41891e-05	0.00661972	ENSG00000269937		NA	antisense
806.466	0.736834	0.374684	0.00150279	0.0443834	ENSG00000270641	TSIX	9383	lincRNA
45.9699	-0.0486397	0.131574	0.00105691	0.0342018	ENSG00000271079	CTAGE15	441294	protein_coding
1112.99	0.43902	0.142074	0.000130524	0.00824609	ENSG00000271383	NBPF19	100996717	protein_coding
3118.92	1.22931	0.200228	3.6795e-11	3.57729e-08	ENSG00000272333	KMT2B	9757	protein_coding
664.308	0.80088	0.192024	1.45948e-06	0.000290237	ENSG00000273136	NBPF26	101060684	protein_coding
360.119	0.73613	0.163787	3.70828e-07	0.000103008	ENSG00000274317	LINC02334	NA	lincRNA
118.332	0.00890127	0.117254	0.000927885	0.0314081	ENSG00000274423	SEC22B2	NA	unprocessed_pseudogene
1940.68	0.789139	0.261392	0.000113621	0.00750327	ENSG00000275216		NA	lincRNA
1403.11	0.427899	0.107687	5.41157e-06	0.00075762	ENSG00000275342	PRAG1	157285	protein_coding
3769.03	-0.298266	0.114448	0.000867255	0.0305372	ENSG00000275895	U2AF1L5	7307	protein_coding
2492.66	-0.367653	0.08488	1.31226e-06	0.000276157	ENSG00000276043	UHRF1	29128	protein_coding
60.883	0.0984053	0.192845	2.04347e-06	0.000376428	ENSG00000277701		NA	lincRNA
1618.69	-0.432668	0.17226	0.000698404	0.0263704	ENSG00000277972	CISD3	284106	protein_coding
2018.38	-0.250472	0.0955628	0.00123736	0.0383245	ENSG00000278615	C11orf98	102288414	protein_coding
120.527	1.01073	0.343811	0.000127182	0.00815267	ENSG00000279192	PWAR5	8123	TEC
361.262	0.681195	0.170562	3.44458e-06	0.000551405	ENSG00000279481		NA	TEC
421.779	0.684482	0.119925	6.74721e-10	4.72305e-07	ENSG00000280237	MIR4697HG	283174	TEC
245.902	0.694965	0.302383	0.000784695	0.02849	ENSG00000280623	PCAT14	NA	lincRNA
1518.17	0.300505	0.127584	0.00174459	0.0496427	ENSG00000281344	HELLPAR	NA	macro_lncRNA
250.814	0.656571	0.333218	0.00158895	0.0461904	ENSG00000281490	CICP14	NA	processed_pseudogene
796.93	1.12863	0.173458	3.97895e-12	4.97369e-09	ENSG00000282024		NA	antisense
54.6617	1.08566	0.378192	0.000157487	0.00937421	ENSG00000282048		NA	sense_intronic
318.799	0.55693	0.179843	0.000102917	0.00706294	ENSG00000282051		NA	transcribed_processed_pseudogene
192.854	0.625732	0.288423	0.00108785	0.0346499	ENSG00000283050	GTF2IP12	101926918	transcribed_unprocessed_pseudogene
1090.25	0.642849	0.269212	0.000654813	0.0250749	ENSG00000283633		NA	lincRNA
154.265	-1.23631	0.524344	0.000561424	0.022586	ENSG00000283761		NA	protein_coding
783.319	0.553549	0.264695	0.00149131	0.0442405	ENSG00000284294		NA	processed_transcript
247.028	0.972471	0.439911	0.000825925	0.0295577	ENSG00000284610		NA	transcribed_unprocessed_pseudogene
