# Supplementary material for: G9a controls pluripotent-like identity and tumor-initiating function in human colorectal cancer
Source: Oncogene. 2020 Dec 15;40(6):1191–202. doi: 10.1038/s41388-020-01591-7 (PMC7878189; doi:10.1038/s41388-020-01591-7)
Supplement: Supplementary file 9 — Table-S4 [file 41388_2020_1591_MOESM9_ESM.xlsx]

## Sheet: annotated_1kb_overlap_G9a_H3K9m
Suppl. Table-4: Annotation of regions co-occupied by G9a and H3K9me2 in CCSCs from top-20,000 1Kb bins with most read counts
seqnames	start	end	width	strand	G9a	H3K9me2	annotation	geneChr	geneStart	geneEnd	geneLength	geneStrand	geneId	transcriptId	distanceToTSS	ENSEMBL	SYMBOL	GENENAME
chr19	4769001	4770000	1000	*	418	69	Promoter (<=1kb)	19	4769117	4772568	3452	1	284424	uc002mbd.3	0	ENSG00000176840	MIR7-3HG	MIR7-3 host gene
chr21	46184001	46185000	1000	*	336	121	Distal Intergenic	21	46188495	46221751	33257	2	7327	uc002zfx.3	36751	ENSG00000184787	UBE2G2	ubiquitin conjugating enzyme E2 G2
chr1	26408001	26409000	1000	*	319	66	Distal Intergenic	1	26377796	26394125	16330	2	84676	uc001bli.2	-13876	ENSG00000158022	TRIM63	tripartite motif containing 63
chr1	16621001	16622000	1000	*	264	163	3' UTR	1	16618820	16641930	23111	2	54455	uc001ayh.3	19930	ENSG00000037637	FBXO42	F-box protein 42
chr9	124110001	124111000	1000	*	264	70	Exon (uc004blh.4/2040, exon 6 of 7)	9	124101266	124132582	31317	2	2040	uc004blh.4	21582	ENSG00000148175	STOM	stomatin
chr10	104824001	104825000	1000	*	252	101	Intron (uc001kwm.3/54805, intron 4 of 7)	10	104847774	104913384	65611	2	22978	uc010qqp.2	88384	ENSG00000076685	NT5C2	5'-nucleotidase, cytosolic II
chr17	80744001	80745000	1000	*	243	321	Intron (uc002kfx.1/6904, intron 6 of 24)	17	80709940	80901062	191123	1	6904	uc002kfz.3	34061	ENSG00000141556	TBCD	tubulin folding cofactor D
chr18	37270001	37271000	1000	*	235	78	Intron (uc010xcj.1/647946, intron 2 of 3)	18	37256683	37256741	59	2	100846997	uc031ria.1	-13260	ENSG00000283645	MIR5583-2	microRNA 5583-2
chr1	11550001	11551000	1000	*	220	64	Intron (uc001ash.4/57540, intron 1 of 20)	1	11561047	11586928	25882	1	57540	uc001asi.1	-10047	ENSG00000204624	DISP3	dispatched RND transporter family member 3
chr1	228616001	228617000	1000	*	216	174	Promoter (2-3kb)	1	228612546	228613026	481	2	8290	uc001hsx.1	-2975	ENSG00000168148	HIST3H3	histone cluster 3 H3
chr1	144103001	144104000	1000	*	208	291	Distal Intergenic	1	144146811	146467744	2320934	1	100288142	uc021ott.2	-42811	ENSG00000162825	NBPF20	NBPF member 20
chr8	142234001	142235000	1000	*	208	156	Intron (uc003ywc.1/57210, intron 1 of 6)	8	142217274	142238673	21400	2	57210	uc003ywc.1	3673	ENSG00000022567	SLC45A4	solute carrier family 45 member 4
chr1	228625001	228626000	1000	*	203	143	Distal Intergenic	1	228612546	228613026	481	2	8290	uc001hsx.1	-11975	ENSG00000168148	HIST3H3	histone cluster 3 H3
chr17	74514001	74515000	1000	*	193	82	Distal Intergenic	17	74523668	74541458	17791	1	768206	uc002jrw.1	-8668	ENSG00000214140	PRCD	photoreceptor disc component
chr1	228632001	228633000	1000	*	188	122	Distal Intergenic	1	228645065	228645560	496	2	92815	uc001hsy.3	12560	ENSG00000181218	HIST3H2A	histone cluster 3 H2A
chr1	228645001	228646000	1000	*	188	172	Promoter (<=1kb)	1	228645808	228646259	452	1	128312	uc001hsz.3	0	ENSG00000196890	HIST3H2BB	histone cluster 3 H2B family member b
chr1	236097001	236098000	1000	*	187	196	Distal Intergenic	1	235989623	236047008	57386	2	1130	uc001hxm.4	-49993	ENSG00000143669	LYST	lysosomal trafficking regulator
chr1	16727001	16728000	1000	*	184	80	Exon (uc001ayl.1/374955, exon 13 of 17)	1	16693525	16724643	31119	1	26099	uc031plh.1	33476	ENSG00000055070	SZRD1	SUZ RNA binding domain containing 1
chr21	8988001	8989000	1000	*	183	187	Distal Intergenic	21	9825832	9826011	180	1	100500862	uc021wgv.1	-836832	ENSG00000275708	MIR3648-1	microRNA 3648-1
chr1	144104001	144105000	1000	*	181	327	Distal Intergenic	1	144146811	146467744	2320934	1	100288142	uc021ott.2	-41811	ENSG00000162825	NBPF20	NBPF member 20
chr10	122911001	122912000	1000	*	181	72	Distal Intergenic	10	122612036	122666367	54332	1	55717	uc001lfd.1	298965	ENSG00000120008	WDR11	WD repeat domain 11
chr1	228630001	228631000	1000	*	180	116	Distal Intergenic	1	228645065	228645560	496	2	92815	uc001hsy.3	14560	ENSG00000181218	HIST3H2A	histone cluster 3 H2A
chr1	228619001	228620000	1000	*	178	130	Distal Intergenic	1	228612546	228613026	481	2	8290	uc001hsx.1	-5975	ENSG00000168148	HIST3H3	histone cluster 3 H3
chr1	228641001	228642000	1000	*	178	83	Distal Intergenic	1	228645065	228645560	496	2	92815	uc001hsy.3	3560	ENSG00000181218	HIST3H2A	histone cluster 3 H2A
chr1	228640001	228641000	1000	*	177	174	Distal Intergenic	1	228645065	228645560	496	2	92815	uc001hsy.3	4560	ENSG00000181218	HIST3H2A	histone cluster 3 H2A
chr1	228644001	228645000	1000	*	176	145	Promoter (<=1kb)	1	228645065	228645560	496	2	92815	uc001hsy.3	560	ENSG00000181218	HIST3H2A	histone cluster 3 H2A
chr1	228609001	228610000	1000	*	175	167	Downstream (2-3kb)	1	228612546	228613026	481	2	8290	uc001hsx.1	3026	ENSG00000168148	HIST3H3	histone cluster 3 H3
chr1	228639001	228640000	1000	*	173	91	Distal Intergenic	1	228645065	228645560	496	2	92815	uc001hsy.3	5560	ENSG00000181218	HIST3H2A	histone cluster 3 H2A
chr1	228612001	228613000	1000	*	172	133	Promoter (<=1kb)	1	228612546	228613026	481	2	8290	uc001hsx.1	26	ENSG00000168148	HIST3H3	histone cluster 3 H3
chr1	228621001	228622000	1000	*	172	109	Distal Intergenic	1	228612546	228613026	481	2	8290	uc001hsx.1	-7975	ENSG00000168148	HIST3H3	histone cluster 3 H3
chr1	228614001	228615000	1000	*	170	111	Promoter (<=1kb)	1	228612546	228613026	481	2	8290	uc001hsx.1	-975	ENSG00000168148	HIST3H3	histone cluster 3 H3
chr1	228643001	228644000	1000	*	168	125	Promoter (1-2kb)	1	228645065	228645560	496	2	92815	uc001hsy.3	1560	ENSG00000181218	HIST3H2A	histone cluster 3 H2A
chr1	228623001	228624000	1000	*	165	107	Distal Intergenic	1	228612546	228613026	481	2	8290	uc001hsx.1	-9975	ENSG00000168148	HIST3H3	histone cluster 3 H3
chr16	88560001	88561000	1000	*	165	68	Intron (uc002fkv.3/161882, intron 3 of 9)	16	88535326	88535439	114	1	100847057	uc031qxh.1	24675	ENSG00000263456	MIR5189	microRNA 5189
chr11	66422001	66423000	1000	*	161	74	Intron (uc010rpj.2/5936, intron 2 of 2)	11	66406406	66413944	7539	1	5936	uc001oiz.2	15595	ENSG00000173933	RBM4	RNA binding motif protein 4
chr17	81531001	81532000	1000	*	160	206	Distal Intergenic	17	81174666	81188573	13908	1	388574	uc021ufy.1	356335	ENSG00000232938	RPL23AP87	ribosomal protein L23a pseudogene 87
chr1	228634001	228635000	1000	*	159	141	Distal Intergenic	1	228645065	228645560	496	2	92815	uc001hsy.3	10560	ENSG00000181218	HIST3H2A	histone cluster 3 H2A
chr1	228618001	228619000	1000	*	158	144	Distal Intergenic	1	228612546	228613026	481	2	8290	uc001hsx.1	-4975	ENSG00000168148	HIST3H3	histone cluster 3 H3
chr6	33789001	33790000	1000	*	158	89	Distal Intergenic	6	33762449	33771793	9345	2	4295	uc011drn.1	-17208	ENSG00000096395	MLN	motilin
chr1	228613001	228614000	1000	*	157	141	Promoter (<=1kb)	1	228612546	228613026	481	2	8290	uc001hsx.1	0	ENSG00000168148	HIST3H3	histone cluster 3 H3
chr1	228620001	228621000	1000	*	157	141	Distal Intergenic	1	228612546	228613026	481	2	8290	uc001hsx.1	-6975	ENSG00000168148	HIST3H3	histone cluster 3 H3
chr1	228638001	228639000	1000	*	157	157	Distal Intergenic	1	228645065	228645560	496	2	92815	uc001hsy.3	6560	ENSG00000181218	HIST3H2A	histone cluster 3 H2A
chr1	228611001	228612000	1000	*	156	140	Promoter (1-2kb)	1	228612546	228613026	481	2	8290	uc001hsx.1	1026	ENSG00000168148	HIST3H3	histone cluster 3 H3
chr1	228610001	228611000	1000	*	155	110	Promoter (2-3kb)	1	228612546	228613026	481	2	8290	uc001hsx.1	2026	ENSG00000168148	HIST3H3	histone cluster 3 H3
chr16	81577001	81578000	1000	*	155	207	Intron (uc002fgp.3/80790, intron 1 of 20)	16	81528954	81745367	216414	1	80790	uc002fgq.2	48047	ENSG00000153815	CMIP	c-Maf inducing protein
chr1	228627001	228628000	1000	*	154	154	Distal Intergenic	1	228612546	228613026	481	2	8290	uc001hsx.1	-13975	ENSG00000168148	HIST3H3	histone cluster 3 H3
chr1	228629001	228630000	1000	*	154	152	Distal Intergenic	1	228645065	228645560	496	2	92815	uc001hsy.3	15560	ENSG00000181218	HIST3H2A	histone cluster 3 H2A
chr1	228646001	228647000	1000	*	151	77	Promoter (<=1kb)	1	228645808	228646259	452	1	128312	uc001hsz.3	193	ENSG00000196890	HIST3H2BB	histone cluster 3 H2B family member b
chr17	46632001	46633000	1000	*	151	64	Promoter (1-2kb)	17	46626232	46630236	4005	2	3213	uc002inn.3	-1765	ENSG00000120093	HOXB3	homeobox B3
chr16	87608001	87609000	1000	*	149	99	Distal Intergenic	16	87635441	87731761	96321	1	57338	uc010vou.2	-26441	ENSG00000154118	JPH3	junctophilin 3
chr1	228631001	228632000	1000	*	147	165	Distal Intergenic	1	228645065	228645560	496	2	92815	uc001hsy.3	13560	ENSG00000181218	HIST3H2A	histone cluster 3 H2A
chr1	228636001	228637000	1000	*	145	129	Distal Intergenic	1	228645065	228645560	496	2	92815	uc001hsy.3	8560	ENSG00000181218	HIST3H2A	histone cluster 3 H2A
chr1	228637001	228638000	1000	*	145	96	Distal Intergenic	1	228645065	228645560	496	2	92815	uc001hsy.3	7560	ENSG00000181218	HIST3H2A	histone cluster 3 H2A
chr1	228557001	228558000	1000	*	144	130	Exon (uc001hsq.2/84033, exon 102 of 116)	1	228540652	228548951	8300	1	84033	uc009xfa.3	16349	ENSG00000154358	OBSCN	obscurin, cytoskeletal calmodulin and titin-interacting RhoGEF
chr1	228628001	228629000	1000	*	144	114	Distal Intergenic	1	228612546	228613026	481	2	8290	uc001hsx.1	-14975	ENSG00000168148	HIST3H3	histone cluster 3 H3
chr3	38806001	38807000	1000	*	144	74	Intron (uc003ciq.3/6336, intron 4 of 26)	3	38738837	38835501	96665	2	6336	uc003ciq.3	28501	ENSG00000185313	SCN10A	sodium voltage-gated channel alpha subunit 10
chr1	228642001	228643000	1000	*	143	122	Promoter (2-3kb)	1	228645065	228645560	496	2	92815	uc001hsy.3	2560	ENSG00000181218	HIST3H2A	histone cluster 3 H2A
chr17	79294001	79295000	1000	*	143	61	Intron (uc002kad.2/284186, intron 1 of 2)	17	79285072	79304474	19403	2	284186	uc002kad.2	9474	ENSG00000185332	TMEM105	transmembrane protein 105
chr3	38805001	38806000	1000	*	141	72	Exon (uc003ciq.3/6336, exon 5 of 27)	3	38738837	38835501	96665	2	6336	uc003ciq.3	29501	ENSG00000185313	SCN10A	sodium voltage-gated channel alpha subunit 10
chr1	228615001	228616000	1000	*	140	117	Promoter (1-2kb)	1	228612546	228613026	481	2	8290	uc001hsx.1	-1975	ENSG00000168148	HIST3H3	histone cluster 3 H3
chr8	139720001	139721000	1000	*	139	68	Intron (uc011ljo.2/169044, intron 13 of 46)	8	139600478	139772530	172053	2	169044	uc011ljo.2	51530	ENSG00000169436	COL22A1	collagen type XXII alpha 1 chain
chr1	228624001	228625000	1000	*	138	144	Distal Intergenic	1	228612546	228613026	481	2	8290	uc001hsx.1	-10975	ENSG00000168148	HIST3H3	histone cluster 3 H3
chr1	228617001	228618000	1000	*	137	125	Distal Intergenic	1	228612546	228613026	481	2	8290	uc001hsx.1	-3975	ENSG00000168148	HIST3H3	histone cluster 3 H3
chr1	228635001	228636000	1000	*	137	124	Distal Intergenic	1	228645065	228645560	496	2	92815	uc001hsy.3	9560	ENSG00000181218	HIST3H2A	histone cluster 3 H2A
chr2	218962001	218963000	1000	*	137	66	Distal Intergenic	2	218990013	219001976	11964	1	3579	uc002vgz.2	-27013	ENSG00000180871	CXCR2	C-X-C motif chemokine receptor 2
chr14	90495001	90496000	1000	*	136	64	Intron (uc010atm.3/55775, intron 16 of 17)	14	90528108	90652195	124088	1	56659	uc001xye.1	-32108	ENSG00000152315	KCNK13	potassium two pore domain channel subfamily K member 13
chrY	269001	270000	1000	*	135	86	Intron (uc004fot.3/28227, intron 2 of 12)	24	244668	252254	7587	2	28227	uc004fos.3	-16747	ENSG00000167393	PPP2R3B	protein phosphatase 2 regulatory subunit B''beta
chr1	228626001	228627000	1000	*	134	91	Distal Intergenic	1	228612546	228613026	481	2	8290	uc001hsx.1	-12975	ENSG00000168148	HIST3H3	histone cluster 3 H3
chr1	34924001	34925000	1000	*	133	62	Distal Intergenic	1	34642553	34684731	42179	1	84970	uc001bxt.3	281448	ENSG00000142698	C1orf94	chromosome 1 open reading frame 94
chr10	102743001	102744000	1000	*	133	96	3' UTR	10	102741134	102747043	5910	2	84545	uc001krz.1	3043	ENSG00000055950	MRPL43	mitochondrial ribosomal protein L43
chr16	89995001	89996000	1000	*	132	85	Promoter (<=1kb)	16	89996843	90002505	5663	1	10381	uc002fpj.1	-843	ENSG00000258947	TUBB3	tubulin beta 3 class III
chr7	937001	938000	1000	*	128	69	3' UTR	7	937537	944909	7373	2	11033	uc003sjm.4	6909	ENSG00000105963	ADAP1	ArfGAP with dual PH domains 1
chr16	89186001	89187000	1000	*	128	83	Intron (uc002fmp.3/197322, intron 6 of 10)	16	89202956	89222171	19216	1	197322	uc031qxj.1	-15956	ENSG00000176715	ACSF3	acyl-CoA synthetase family member 3
chr1	228622001	228623000	1000	*	127	139	Distal Intergenic	1	228612546	228613026	481	2	8290	uc001hsx.1	-8975	ENSG00000168148	HIST3H3	histone cluster 3 H3
chr16	88331001	88332000	1000	*	127	145	Distal Intergenic	16	88493879	88507165	13287	1	84627	uc002fku.2	-161879	ENSG00000225614	ZNF469	zinc finger protein 469
chr17	63916001	63917000	1000	*	123	85	Intron (uc010deo.3/201134, intron 11 of 16)	17	63631658	63822661	191004	2	201134	uc002jfk.3	-93340	ENSG00000154240	CEP112	centrosomal protein 112
chr16	858001	859000	1000	*	122	104	Promoter (2-3kb)	16	855443	863861	8419	1	388199	uc010uut.2	2558	ENSG00000167945	PRR25	proline rich 25
chr1	144102001	144103000	1000	*	121	189	Distal Intergenic	1	144146811	146467744	2320934	1	100288142	uc021ott.2	-43811	ENSG00000162825	NBPF20	NBPF member 20
chr7	30672001	30673000	1000	*	120	80	Exon (uc003tbm.3/2617, exon 16 of 17)	7	30606020	30634419	28400	2	401320	uc003tbj.2	-37582	NA	LOC401320	uncharacterized LOC401320
chr3	14598001	14599000	1000	*	119	66	Distal Intergenic	3	14530619	14583588	52970	2	80852	uc021wtn.1	-14413	ENSG00000144596	GRIP2	glutamate receptor interacting protein 2
chr10	15149001	15150000	1000	*	119	127	3' UTR	10	15137384	15139318	1935	2	221060	uc001inw.3	-9683	ENSG00000176236	C10orf111	chromosome 10 open reading frame 111
chr10	128464001	128465000	1000	*	119	248	Distal Intergenic	10	128153265	128359079	205815	2	118611	uc009yao.2	-104922	ENSG00000154493	C10orf90	chromosome 10 open reading frame 90
chr2	41837001	41838000	1000	*	118	62	Distal Intergenic	2	42104695	42121186	16492	1	388942	uc002rse.3	-266695	ENSG00000214691	LINC01913	long intergenic non-protein coding RNA 1913
chr8	141516001	141517000	1000	*	118	63	Distal Intergenic	8	141521397	141527252	5856	1	54108	uc003yvl.3	-4397	ENSG00000104472	CHRAC1	chromatin accessibility complex 1
chr19	7454001	7455000	1000	*	118	89	Intron (uc010xjm.1/23370, intron 2 of 20)	19	7459999	7537371	77373	1	23370	uc002mgh.3	-4999	ENSG00000104880	ARHGEF18	Rho/Rac guanine nucleotide exchange factor 18
chr1	202693001	202694000	1000	*	117	60	Downstream (2-3kb)	1	202559725	202679551	119827	2	127833	uc010pqb.2	-13450	ENSG00000143858	SYT2	synaptotagmin 2
chr16	88372001	88373000	1000	*	115	188	Distal Intergenic	16	88493879	88507165	13287	1	84627	uc002fku.2	-120879	ENSG00000225614	ZNF469	zinc finger protein 469
chr8	142222001	142223000	1000	*	113	219	3' UTR	8	142217274	142238673	21400	2	57210	uc003ywc.1	15673	ENSG00000022567	SLC45A4	solute carrier family 45 member 4
chr17	82586001	82587000	1000	*	113	61	Distal Intergenic	17	81174666	81188573	13908	1	388574	uc021ufy.1	1411335	ENSG00000232938	RPL23AP87	ribosomal protein L23a pseudogene 87
chr1	152216001	152217000	1000	*	112	140	Distal Intergenic	1	152184552	152196672	12121	2	388697	uc001ezt.2	-19329	ENSG00000197915	HRNR	hornerin
chr4	185827001	185828000	1000	*	112	140	Distal Intergenic	4	185814154	185820615	6462	2	100506229	uc021xvh.1	-6386	NA	LINC01093	long intergenic non-protein coding RNA 1093
chr1	18926001	18927000	1000	*	110	60	Distal Intergenic	1	18957500	19062632	105133	1	5081	uc001bay.3	-30500	ENSG00000009709	PAX7	paired box 7
chr9	127751001	127752000	1000	*	110	67	Intron (uc004bpd.3/286205, intron 15 of 18)	9	127640573	127703386	62814	2	2800	uc004bpc.3	-47615	ENSG00000136935	GOLGA1	golgin A1
chr1	152214001	152215000	1000	*	109	162	Distal Intergenic	1	152184552	152196672	12121	2	388697	uc001ezt.2	-17329	ENSG00000197915	HRNR	hornerin
chr16	85519001	85520000	1000	*	109	141	Distal Intergenic	16	85645029	85709812	64784	1	23199	uc002fiw.3	-125029	ENSG00000131149	GSE1	Gse1 coiled-coil protein
chr3	115325001	115326000	1000	*	108	65	Distal Intergenic	3	115342151	115440334	98184	1	2596	uc003ebq.2	-16151	ENSG00000172020	GAP43	growth associated protein 43
chr16	86861001	86862000	1000	*	108	136	Distal Intergenic	16	86612115	86615304	3190	1	2300	uc002fjr.3	248886	ENSG00000176678	FOXL1	forkhead box L1
chr10	123615001	123616000	1000	*	107	66	Intron (uc001lfp.3/11101, intron 8 of 11)	10	123502625	123687546	184922	2	11101	uc001lfp.3	71546	ENSG00000107669	ATE1	arginyltransferase 1
chr1	228633001	228634000	1000	*	106	115	Distal Intergenic	1	228645065	228645560	496	2	92815	uc001hsy.3	11560	ENSG00000181218	HIST3H2A	histone cluster 3 H2A
chr17	63917001	63918000	1000	*	106	74	Intron (uc010deo.3/201134, intron 11 of 16)	17	63631658	63822661	191004	2	201134	uc002jfk.3	-94340	ENSG00000154240	CEP112	centrosomal protein 112
chr19	6829001	6830000	1000	*	106	61	Exon (uc002mfu.2/7409, exon 14 of 27)	19	6784129	6857377	73249	1	7409	uc002mfv.2	44872	ENSG00000141968	VAV1	vav guanine nucleotide exchange factor 1
chr1	16728001	16729000	1000	*	105	60	Intron (uc001ayl.1/374955, intron 12 of 16)	1	16693525	16724643	31119	1	26099	uc031plh.1	34476	ENSG00000055070	SZRD1	SUZ RNA binding domain containing 1
chr17	66799001	66800000	1000	*	105	180	Distal Intergenic	17	66863431	66951533	88103	2	10351	uc002jhp.3	151533	ENSG00000141338	ABCA8	ATP binding cassette subfamily A member 8
chr17	81532001	81533000	1000	*	105	153	Distal Intergenic	17	81174666	81188573	13908	1	388574	uc021ufy.1	357335	ENSG00000232938	RPL23AP87	ribosomal protein L23a pseudogene 87
chr1	146985001	146986000	1000	*	104	151	Intron (uc021ovk.1/100289211, intron 3 of 3)	1	146853914	146989699	135786	2	100289211	uc021ovk.1	3699	ENSG00000278811	LINC00624	long intergenic non-protein coding RNA 624
chr8	125563001	125564000	1000	*	104	85	3' UTR	8	125563028	125568813	5786	2	9788	uc003yrh.2	4813	ENSG00000170873	MTSS1	MTSS1, I-BAR domain containing
chr11	10379001	10380000	1000	*	104	81	Intron (uc009yfv.1/uc009yfv.1, intron 1 of 2)	11	10326642	10328923	2282	1	133	uc001mil.1	52359	ENSG00000148926	ADM	adrenomedullin
chr1	16636001	16637000	1000	*	103	107	5' UTR	1	16618820	16641930	23111	2	54455	uc001ayh.3	4930	ENSG00000037637	FBXO42	F-box protein 42
chr8	144687001	144688000	1000	*	102	117	3' UTR	8	144686083	144691784	5702	2	65263	uc003yyy.3	3784	ENSG00000104524	PYCR3	pyrroline-5-carboxylate reductase 3
chr10	101081001	101082000	1000	*	102	80	Distal Intergenic	10	101088856	101125049	36194	1	26507	uc009xwe.3	-6856	ENSG00000119946	CNNM1	cyclin and CBS domain divalent metal cation transport mediator 1
chr15	100710001	100711000	1000	*	102	130	Intron (uc002bvv.1/170691, intron 8 of 21)	15	100603819	100879305	275487	2	170691	uc002bvx.1	168305	ENSG00000140470	ADAMTS17	ADAM metallopeptidase with thrombospondin type 1 motif 17
chr9	34494001	34495000	1000	*	101	65	Intron (uc003zum.3/27019, intron 9 of 19)	9	34521040	34523037	1998	2	375704	uc003zun.1	28037	ENSG00000168913	ENHO	energy homeostasis associated
chr16	10895001	10896000	1000	*	99	65	Intron (uc002dad.3/780776, intron 1 of 8)	16	10855083	10912621	57539	2	780776	uc002dad.3	16621	ENSG00000166676	TVP23A	trans-golgi network vesicle protein 23 homolog A
chr21	9014001	9015000	1000	*	99	80	Distal Intergenic	21	9825832	9826011	180	1	100500862	uc021wgv.1	-810832	ENSG00000275708	MIR3648-1	microRNA 3648-1
chr9	114328001	114329000	1000	*	98	89	Intron (uc004bfg.2/158399, intron 5 of 5)	9	114325247	114361711	36465	2	22949	uc004bfh.2	32711	ENSG00000106853	PTGR1	prostaglandin reductase 1
chr15	82663001	82664000	1000	*	98	61	Intron (uc002bgz.3/100134869, intron 1 of 4)	15	82647286	82707816	60531	1	100134869	uc002bgz.3	15715	NA	UBE2Q2P2	ubiquitin conjugating enzyme E2 Q2 pseudogene 2
chr16	33337001	33338000	1000	*	98	139	Distal Intergenic	16	33298268	33298702	435	2	390705	uc021thh.1	-38299	NA	LOC390705	protein phosphatase 2 regulatory subunit B'', beta pseudogene
chr1	16622001	16623000	1000	*	97	85	Intron (uc001ayf.3/54455, intron 4 of 10)	1	16618820	16641930	23111	2	54455	uc001ayh.3	18930	ENSG00000037637	FBXO42	F-box protein 42
chr10	118840001	118841000	1000	*	97	63	Intron (uc010qsq.1/57698, intron 1 of 17)	10	118659823	118886097	226275	2	57698	uc010qsq.1	45097	ENSG00000187164	SHTN1	shootin 1
chr17	47785001	47786000	1000	*	97	94	Promoter (<=1kb)	17	47778690	47785282	6593	2	10237	uc002iph.1	0	ENSG00000121073	SLC35B1	solute carrier family 35 member B1
chr17	80700001	80701000	1000	*	97	168	Intron (uc010wvs.1/64122, intron 4 of 5)	17	80695577	80707771	12195	1	64122	uc002kfw.1	4424	ENSG00000167363	FN3K	fructosamine 3 kinase
chr15	51681001	51682000	1000	*	96	67	Intron (uc002aba.3/342035, intron 4 of 9)	15	51669455	51700209	30755	1	342035	uc002abb.3	11546	ENSG00000186417	GLDN	gliomedin
chr16	87222001	87223000	1000	*	96	151	Intron (uc002fjt.1/uc002fjt.1, intron 1 of 4)	16	87336404	87351026	14623	2	100506581	uc002fju.3	128026	ENSG00000260456	C16orf95	chromosome 16 open reading frame 95
chr16	89069001	89070000	1000	*	96	146	Distal Intergenic	16	88951454	89043504	92051	2	863	uc002fmn.2	-25497	ENSG00000129993	CBFA2T3	CBFA2/RUNX1 translocation partner 3
chr17	48047001	48048000	1000	*	96	83	Promoter (<=1kb)	17	48046562	48052323	5762	1	1748	uc002ipv.3	439	ENSG00000108813	DLX4	distal-less homeobox 4
chr1	234781001	234782000	1000	*	95	163	Distal Intergenic	1	234765057	234770526	5470	1	100302691	uc021pkr.1	15944	ENSG00000224939	LINC00184	long intergenic non-protein coding RNA 184
chr8	104390001	104391000	1000	*	95	62	Exon (uc003ylk.4/115908, exon 3 of 4)	8	104384661	104395232	10572	1	115908	uc031tbz.1	5340	ENSG00000164932	CTHRC1	collagen triple helix repeat containing 1
chr8	142912001	142913000	1000	*	95	65	Distal Intergenic	8	143257700	143257779	80	1	100616268	uc022bbz.1	-344700	ENSG00000265247	MIR4472-1	microRNA 4472-1
chr16	89068001	89069000	1000	*	95	122	Distal Intergenic	16	88951454	89043504	92051	2	863	uc002fmn.2	-24497	ENSG00000129993	CBFA2T3	CBFA2/RUNX1 translocation partner 3
chr17	66906001	66907000	1000	*	95	113	Intron (uc002jhp.3/10351, intron 15 of 37)	17	66863431	66951533	88103	2	10351	uc002jhp.3	44533	ENSG00000141338	ABCA8	ATP binding cassette subfamily A member 8
chr1	16566001	16567000	1000	*	94	151	Promoter (2-3kb)	1	16558182	16563659	5478	2	79363	uc001ayd.3	-2342	ENSG00000132881	CPLANE2	ciliogenesis and planar polarity effector 2
chr1	16609001	16610000	1000	*	94	108	Intron (uc001ayf.3/54455, intron 5 of 10)	1	16618820	16641930	23111	2	54455	uc001ayh.3	31930	ENSG00000037637	FBXO42	F-box protein 42
chr17	61492001	61493000	1000	*	94	87	Exon (uc002jal.4/26115, exon 23 of 25)	17	61509665	61515310	5646	2	1534	uc002jap.3	22310	ENSG00000008283	CYB561	cytochrome b561
chr17	82671001	82672000	1000	*	94	109	Distal Intergenic	17	81174666	81188573	13908	1	388574	uc021ufy.1	1496335	ENSG00000232938	RPL23AP87	ribosomal protein L23a pseudogene 87
chr19	48669001	48670000	1000	*	94	134	Promoter (<=1kb)	19	48618703	48668880	50178	2	3978	uc002phz.1	-121	ENSG00000105486	LIG1	DNA ligase 1
chr1	146989001	146990000	1000	*	93	148	Promoter (<=1kb)	1	146853914	146989699	135786	2	100289211	uc021ovk.1	0	ENSG00000278811	LINC00624	long intergenic non-protein coding RNA 624
chr8	100499001	100500000	1000	*	93	87	Intron (uc003yiu.1/157680, intron 25 of 28)	8	100548864	100548958	95	2	693184	uc022azd.1	48958	ENSG00000207804	MIR599	microRNA 599
chr10	100325001	100326000	1000	*	93	66	Intron (uc001kpn.2/60495, intron 9 of 11)	10	100188903	100206704	17802	2	3257	uc001kpl.3	-118297	ENSG00000107521	HPS1	HPS1, biogenesis of lysosomal organelles complex 3 subunit 1
chr16	33339001	33340000	1000	*	93	150	Distal Intergenic	16	33298268	33298702	435	2	390705	uc021thh.1	-40299	NA	LOC390705	protein phosphatase 2 regulatory subunit B'', beta pseudogene
chr17	81425001	81426000	1000	*	93	217	Distal Intergenic	17	81174666	81188573	13908	1	388574	uc021ufy.1	250335	ENSG00000232938	RPL23AP87	ribosomal protein L23a pseudogene 87
chr1	16607001	16608000	1000	*	92	110	Intron (uc001ayf.3/54455, intron 5 of 10)	1	16618820	16641930	23111	2	54455	uc001ayh.3	33930	ENSG00000037637	FBXO42	F-box protein 42
chr14	99026001	99027000	1000	*	92	63	Distal Intergenic	14	99177950	99184103	6154	1	283598	uc001yfz.2	-150950	ENSG00000176605	C14orf177	chromosome 14 open reading frame 177
chr1	19811001	19812000	1000	*	91	64	Promoter (<=1kb)	1	19665267	19811201	145935	2	832	uc010ocz.2	0	ENSG00000077549	CAPZB	capping actin protein of muscle Z-line beta subunit
chr3	58000001	58001000	1000	*	91	64	Intron (uc003djj.2/2317, intron 1 of 45)	3	57994127	58157982	163856	1	2317	uc010hnf.2	5874	ENSG00000136068	FLNB	filamin B
chr4	6511001	6512000	1000	*	91	112	Intron (uc011bwd.2/5522, intron 2 of 9)	4	6322305	6474173	151869	2	5522	uc003gjc.3	-36828	ENSG00000074211	PPP2R2C	protein phosphatase 2 regulatory subunit Bgamma
chr8	79609001	79610000	1000	*	91	82	Exon (uc003ybd.3/51101, exon 6 of 9)	8	79635083	79636609	1527	2	101241902	uc031tbn.1	26609	NA	LOC101241902	chromosome 4 open reading frame 46 pseudogene
chr12	65999001	66000000	1000	*	91	91	Distal Intergenic	12	66217437	66221867	4431	1	8091	uc001ssp.1	-217437	ENSG00000149948	HMGA2	high mobility group AT-hook 2
chr17	79894001	79895000	1000	*	91	145	Promoter (<=1kb)	17	79890267	79894968	4702	2	5831	uc002kcp.3	0	ENSG00000183010	PYCR1	pyrroline-5-carboxylate reductase 1
chr7	942001	943000	1000	*	90	142	Promoter (1-2kb)	7	937537	944909	7373	2	11033	uc003sjm.4	1909	ENSG00000105963	ADAP1	ArfGAP with dual PH domains 1
chr10	103278001	103279000	1000	*	90	64	Intron (uc001kta.4/8945, intron 4 of 14)	10	103338639	103342950	4312	2	27343	uc001ktd.1	63950	ENSG00000166169	POLL	DNA polymerase lambda
chr16	33336001	33337000	1000	*	90	142	Distal Intergenic	16	33298268	33298702	435	2	390705	uc021thh.1	-37299	NA	LOC390705	protein phosphatase 2 regulatory subunit B'', beta pseudogene
chr8	119980001	119981000	1000	*	89	81	Distal Intergenic	8	119938733	119964383	25651	2	4982	uc010mdc.1	-15618	ENSG00000164761	TNFRSF11B	TNF receptor superfamily member 11b
chr8	127400001	127401000	1000	*	89	62	Distal Intergenic	8	127564683	127570711	6029	2	157638	uc003yrz.2	169711	ENSG00000168672	FAM84B	family with sequence similarity 84 member B
chr13	21377001	21378000	1000	*	89	105	Intron (uc001unq.4/64328, intron 13 of 22)	13	21303073	21348095	45023	2	221143	uc009zzr.1	-28906	ENSG00000150456	EEF1AKMT1	EEF1A lysine methyltransferase 1
chr16	33338001	33339000	1000	*	89	123	Distal Intergenic	16	33298268	33298702	435	2	390705	uc021thh.1	-39299	NA	LOC390705	protein phosphatase 2 regulatory subunit B'', beta pseudogene
chr16	89009001	89010000	1000	*	89	84	Promoter (<=1kb)	16	88947520	89008217	60698	2	863	uc010cif.1	-784	ENSG00000129993	CBFA2T3	CBFA2/RUNX1 translocation partner 3
chr17	66798001	66799000	1000	*	89	192	Distal Intergenic	17	66863431	66951533	88103	2	10351	uc002jhp.3	152533	ENSG00000141338	ABCA8	ATP binding cassette subfamily A member 8
chr17	72665001	72666000	1000	*	89	68	Promoter (1-2kb)	17	72667256	72742799	75544	1	326624	uc002jlc.2	-1256	ENSG00000172794	RAB37	RAB37, member RAS oncogene family
chr7	943001	944000	1000	*	88	131	Promoter (<=1kb)	7	937537	944909	7373	2	11033	uc003sjm.4	909	ENSG00000105963	ADAP1	ArfGAP with dual PH domains 1
chr10	122786001	122787000	1000	*	88	90	Distal Intergenic	10	122612036	122666367	54332	1	55717	uc001lfd.1	173965	ENSG00000120008	WDR11	WD repeat domain 11
chr11	11247001	11248000	1000	*	88	68	Distal Intergenic	11	11373489	11374904	1416	2	283106	uc001mjp.4	126904	ENSG00000254598	CSNK2A3	casein kinase 2 alpha 3
chr1	16725001	16726000	1000	*	87	98	3' UTR	1	16693525	16724643	31119	1	26099	uc031plh.1	31476	ENSG00000055070	SZRD1	SUZ RNA binding domain containing 1
chr8	630001	631000	1000	*	87	92	Intron (uc003wph.3/157697, intron 3 of 5)	8	615992	624047	8056	2	157697	uc003wpi.3	-5954	ENSG00000104714	ERICH1	glutamate rich 1
chr8	101375001	101376000	1000	*	87	104	Distal Intergenic	8	101394991	101395073	83	1	100616451	uc022azi.1	-18991	ENSG00000265599	MIR4471	microRNA 4471
chr8	143101001	143102000	1000	*	87	68	Distal Intergenic	8	143257700	143257779	80	1	100616268	uc022bbz.1	-155700	ENSG00000265247	MIR4472-1	microRNA 4472-1
chr16	22641001	22642000	1000	*	87	69	Distal Intergenic	16	22557019	22588186	31168	1	653786	uc002dlh.3	83982	ENSG00000257838	LOC653786	otoancorin pseudogene
chr16	85823001	85824000	1000	*	87	150	Intron (uc002fjd.3/10328, intron 1 of 4)	16	85812231	85833148	20918	2	10328	uc002fjd.3	9148	ENSG00000131148	EMC8	ER membrane protein complex subunit 8
chr17	82672001	82673000	1000	*	87	148	Distal Intergenic	17	81174666	81188573	13908	1	388574	uc021ufy.1	1497335	ENSG00000232938	RPL23AP87	ribosomal protein L23a pseudogene 87
chr20	44780001	44781000	1000	*	87	68	Distal Intergenic	20	44746906	44758384	11479	1	958	uc002xrk.1	33095	ENSG00000101017	CD40	CD40 molecule
chr1	30655001	30656000	1000	*	86	119	Distal Intergenic	1	31191619	31199593	7975	1	100129196	uc001bsb.1	-535619	ENSG00000186056	MATN1-AS1	MATN1 antisense RNA 1
chr7	30671001	30672000	1000	*	86	67	Exon (uc003tbm.3/2617, exon 15 of 17)	7	30606020	30634419	28400	2	401320	uc003tbj.2	-36582	NA	LOC401320	uncharacterized LOC401320
chr8	142874001	142875000	1000	*	86	62	Distal Intergenic	8	142443929	142517330	73402	2	389690	uc011ljs.2	-356671	ENSG00000226807	MROH5	maestro heat like repeat family member 5
chr9	4366001	4367000	1000	*	86	81	Distal Intergenic	9	4285539	4300035	14497	2	169792	uc003zii.1	-65966	ENSG00000107249	GLIS3	GLIS family zinc finger 3
chr11	119774001	119775000	1000	*	86	88	Distal Intergenic	11	119545099	119599435	54337	2	5818	uc001pww.3	-174566	ENSG00000110400	NECTIN1	nectin cell adhesion molecule 1
chr4	153129001	153130000	1000	*	85	136	Distal Intergenic	4	153242410	153269958	27549	2	55294	uc011cih.2	139958	ENSG00000109670	FBXW7	F-box and WD repeat domain containing 7
chr8	100426001	100427000	1000	*	85	130	Intron (uc003yiu.1/157680, intron 21 of 28)	8	100548864	100548958	95	2	693184	uc022azd.1	121958	ENSG00000207804	MIR599	microRNA 599
chr10	103251001	103252000	1000	*	85	173	Intron (uc001kta.4/8945, intron 4 of 14)	10	103338639	103342950	4312	2	27343	uc001ktd.1	90950	ENSG00000166169	POLL	DNA polymerase lambda
chr20	63693001	63694000	1000	*	85	167	Distal Intergenic	20	62921738	62934707	12970	1	140849	uc002yio.1	771263	NA	LINC00266-1	long intergenic non-protein coding RNA 266-1
chr21	31785001	31786000	1000	*	85	124	Distal Intergenic	21	31797711	31798230	520	2	337960	uc002yob.1	12230	ENSG00000240432	KRTAP13-3	keratin associated protein 13-3
chr1	16637001	16638000	1000	*	84	95	Intron (uc001ayf.3/54455, intron 2 of 10)	1	16618820	16641930	23111	2	54455	uc001ayh.3	3930	ENSG00000037637	FBXO42	F-box protein 42
chr1	29736001	29737000	1000	*	84	66	Distal Intergenic	1	29646722	29653325	6604	1	10076	uc001brx.3	89279	ENSG00000060656	PTPRU	protein tyrosine phosphatase, receptor type U
chr8	101243001	101244000	1000	*	84	66	Exon (uc003yjh.2/6674, exon 15 of 19)	8	101269288	101315487	46200	2	25897	uc003yjj.1	71487	ENSG00000034677	RNF19A	ring finger protein 19A, RBR E3 ubiquitin protein ligase
chr10	102361001	102362000	1000	*	84	69	Distal Intergenic	10	102295641	102313681	18041	1	55662	uc001krj.4	65360	ENSG00000166135	HIF1AN	hypoxia inducible factor 1 alpha subunit inhibitor
chr10	123254001	123255000	1000	*	84	153	Intron (uc001lfg.4/2263, intron 6 of 10)	10	123239354	123243317	3964	2	2263	uc001lfk.1	-10684	ENSG00000066468	FGFR2	fibroblast growth factor receptor 2
chr16	22670001	22671000	1000	*	84	79	Distal Intergenic	16	22729603	22803362	73760	1	693131	uc021tfc.1	-58603	ENSG00000263690	MIR548D2	microRNA 548d-2
chr17	74301001	74302000	1000	*	84	75	Promoter (1-2kb)	17	74270130	74303761	33632	2	84074	uc002jrd.1	1761	ENSG00000129646	QRICH2	glutamine rich 2
chr17	78843001	78844000	1000	*	84	71	Intron (uc002jyt.1/57521, intron 13 of 33)	17	78923236	78940173	16938	1	57521	uc002jyu.1	-79236	ENSG00000141564	RPTOR	regulatory associated protein of MTOR complex 1
chr1	16608001	16609000	1000	*	83	139	Intron (uc001ayf.3/54455, intron 5 of 10)	1	16618820	16641930	23111	2	54455	uc001ayh.3	32930	ENSG00000037637	FBXO42	F-box protein 42
chr1	148107001	148108000	1000	*	83	97	Intron (uc001eqe.3/728841, intron 1 of 13)	1	147930761	148176401	245641	2	388685	uc001eqo.1	68401	ENSG00000274020	LINC01138	long intergenic non-protein coding RNA 1138
chr8	143205001	143206000	1000	*	83	73	Distal Intergenic	8	143257700	143257779	80	1	100616268	uc022bbz.1	-51700	ENSG00000265247	MIR4472-1	microRNA 4472-1
chr10	109956001	109957000	1000	*	83	101	Distal Intergenic	10	108338421	108924466	586046	2	114815	uc001kyo.3	-1031535	ENSG00000108018	SORCS1	sortilin related VPS10 domain containing receptor 1
chr16	86397001	86398000	1000	*	83	92	Distal Intergenic	16	86365456	86379285	13830	2	732275	uc010chr.2	-17716	ENSG00000168367	LINC00917	long intergenic non-protein coding RNA 917
chr17	36254001	36255000	1000	*	83	71	Distal Intergenic	17	36202573	36244363	41791	2	284100	uc002hon.1	-9638	ENSG00000276715	YWHAEP7	tyrosine 3-monooxygenase/tryptophan 5-monooxygenase activation protein epsilon pseudogene 7
chr17	38014001	38015000	1000	*	83	64	Intron (uc002hsu.4/22806, intron 1 of 7)	17	37913968	38020441	106474	2	22806	uc002hsu.4	5441	ENSG00000161405	IKZF3	IKAROS family zinc finger 3
chr21	9013001	9014000	1000	*	83	64	Distal Intergenic	21	9825832	9826011	180	1	100500862	uc021wgv.1	-811832	ENSG00000275708	MIR3648-1	microRNA 3648-1
chr5	1539001	1540000	1000	*	82	199	Distal Intergenic	5	1461542	1524076	62535	2	79888	uc003jcm.3	-14925	ENSG00000153395	LPCAT1	lysophosphatidylcholine acyltransferase 1
chr16	88192001	88193000	1000	*	82	131	Distal Intergenic	16	88003624	88110924	107301	1	54971	uc002fkr.3	188377	ENSG00000172530	BANP	BTG3 associated nuclear protein
chr17	61463001	61464000	1000	*	82	105	Promoter (1-2kb)	17	61465996	61474337	8342	1	26115	uc002jan.1	-1996	ENSG00000170921	TANC2	tetratricopeptide repeat, ankyrin repeat and coiled-coil containing 2
chr20	33209001	33210000	1000	*	82	65	Intron (uc002xas.3/128869, intron 6 of 11)	20	33148346	33265089	116744	2	128869	uc002xas.3	55089	ENSG00000101464	PIGU	phosphatidylinositol glycan anchor biosynthesis class U
chr22	50029001	50030000	1000	*	82	112	Intron (uc003biq.3/uc003biq.3, intron 1 of 4)	22	50013290	50051190	37901	2	348645	uc003bit.3	21190	ENSG00000188511	C22orf34	chromosome 22 open reading frame 34
chr1	161402001	161403000	1000	*	81	109	Distal Intergenic	1	161334521	161337673	3153	2	257177	uc001gal.4	-64328	ENSG00000188931	CFAP126	cilia and flagella associated protein 126
chr20	29885001	29886000	1000	*	81	234	Distal Intergenic	20	29891015	29896388	5374	2	245930	uc010ztm.2	10388	ENSG00000215545	DEFB116	defensin beta 116
chr21	9011001	9012000	1000	*	81	121	Distal Intergenic	21	9825832	9826011	180	1	100500862	uc021wgv.1	-813832	ENSG00000275708	MIR3648-1	microRNA 3648-1
chr21	41806001	41807000	1000	*	81	137	Intron (uc002yyq.1/1826, intron 3 of 32)	21	41755011	41757285	2275	1	100506492	uc002yyt.3	50990	ENSG00000235123	DSCAM-AS1	DSCAM antisense RNA 1
chr1	16726001	16727000	1000	*	80	111	Exon (uc001ayl.1/374955, exon 14 of 17)	1	16693525	16724643	31119	1	26099	uc031plh.1	32476	ENSG00000055070	SZRD1	SUZ RNA binding domain containing 1
chr1	152215001	152216000	1000	*	80	175	Distal Intergenic	1	152184552	152196672	12121	2	388697	uc001ezt.2	-18329	ENSG00000197915	HRNR	hornerin
chr4	1625001	1626000	1000	*	80	110	Distal Intergenic	4	1641608	1685718	44111	2	152877	uc021xkk.1	59718	ENSG00000174137	FAM53A	family with sequence similarity 53 member A
chr10	103666001	103667000	1000	*	80	88	Intron (uc009xwx.1/79591, intron 5 of 7)	10	103587398	103603677	16280	2	30819	uc010qqi.2	-62324	ENSG00000120049	KCNIP2	potassium voltage-gated channel interacting protein 2
chr12	118707001	118708000	1000	*	80	131	Intron (uc001twx.3/51347, intron 1 of 20)	12	118587606	118677077	89472	2	51347	uc001tww.3	-29924	ENSG00000135090	TAOK3	TAO kinase 3
chr17	42181001	42182000	1000	*	80	65	Intron (uc002ifd.1/10014, intron 3 of 26)	17	42158939	42162723	3785	2	10014	uc002ifg.1	-18278	ENSG00000108840	HDAC5	histone deacetylase 5
chrY	527001	528000	1000	*	80	117	Distal Intergenic	24	535079	557558	22480	1	6473	uc004fou.1	-7079	ENSG00000185960	SHOX	short stature homeobox
chr1	16565001	16566000	1000	*	79	111	Promoter (1-2kb)	1	16558182	16563659	5478	2	79363	uc001ayd.3	-1342	ENSG00000132881	CPLANE2	ciliogenesis and planar polarity effector 2
chr1	146986001	146987000	1000	*	79	66	Promoter (2-3kb)	1	146853914	146989699	135786	2	100289211	uc021ovk.1	2699	ENSG00000278811	LINC00624	long intergenic non-protein coding RNA 624
chr1	146991001	146992000	1000	*	79	63	Promoter (1-2kb)	1	146853914	146989699	135786	2	100289211	uc021ovk.1	-1302	ENSG00000278811	LINC00624	long intergenic non-protein coding RNA 624
chr8	129303001	129304000	1000	*	79	77	Distal Intergenic	8	129162362	129162434	73	1	100302281	uc022bbk.1	140639	ENSG00000221261	MIR1208	microRNA 1208
chr9	20659001	20660000	1000	*	79	75	Promoter (<=1kb)	9	20658309	20995954	337646	1	54914	uc003zog.1	692	ENSG00000188352	FOCAD	focadhesin
chr9	129410001	129411000	1000	*	79	94	Intron (uc004bqi.3/4010, intron 2 of 7)	9	129376722	129463311	86590	1	4010	uc011maa.2	33279	ENSG00000136944	LMX1B	LIM homeobox transcription factor 1 beta
chr12	113601001	113602000	1000	*	79	82	Exon (uc001tup.3/79039, exon 15 of 20)	12	113587663	113597081	9419	1	387885	uc010sys.2	13338	ENSG00000186710	CFAP73	cilia and flagella associated protein 73
chr17	74646001	74647000	1000	*	79	70	Distal Intergenic	17	74620845	74639894	19050	2	55808	uc002jsj.3	-6107	ENSG00000070526	ST6GALNAC1	ST6 N-acetylgalactosaminide alpha-2,6-sialyltransferase 1
chr17	81426001	81427000	1000	*	79	180	Distal Intergenic	17	81174666	81188573	13908	1	388574	uc021ufy.1	251335	ENSG00000232938	RPL23AP87	ribosomal protein L23a pseudogene 87
chr1	152217001	152218000	1000	*	78	86	Distal Intergenic	1	152184552	152196672	12121	2	388697	uc001ezt.2	-20329	ENSG00000197915	HRNR	hornerin
chr2	44016001	44017000	1000	*	78	60	5' UTR	2	44003921	44032694	28774	1	51626	uc021vgq.1	12080	ENSG00000138036	DYNC2LI1	dynein cytoplasmic 2 light intermediate chain 1
chr2	72883001	72884000	1000	*	78	61	Intron (uc010fep.3/23233, intron 6 of 21)	2	72406444	73053177	646734	2	23233	uc010fep.3	169177	ENSG00000144036	EXOC6B	exocyst complex component 6B
chr4	186627001	186628000	1000	*	78	71	Intron (uc003iyh.3/8470, intron 2 of 22)	4	186506598	186606000	99403	2	8470	uc003iyg.3	-21001	ENSG00000154556	SORBS2	sorbin and SH3 domain containing 2
chr10	110775001	110776000	1000	*	78	85	Distal Intergenic	10	111635286	111644030	8745	2	7511	uc010qra.1	868030	ENSG00000108039	XPNPEP1	X-prolyl aminopeptidase 1
chr10	118681001	118682000	1000	*	78	127	Exon (uc021pzk.1/57698, exon 12 of 19)	10	118642888	118733681	90794	2	57698	uc001lcy.5	51681	ENSG00000187164	SHTN1	shootin 1
chr12	108468001	108469000	1000	*	78	64	Distal Intergenic	12	108523511	108644313	120803	1	9671	uc001tms.3	-54511	ENSG00000075035	WSCD2	WSC domain containing 2
chr16	86419001	86420000	1000	*	78	171	Distal Intergenic	16	86365456	86379285	13830	2	732275	uc010chr.2	-39716	ENSG00000168367	LINC00917	long intergenic non-protein coding RNA 917
chr17	38058001	38059000	1000	*	78	64	Downstream (1-2kb)	17	38060848	38063992	3145	2	55876	uc031rab.1	4992	ENSG00000073605	GSDMB	gasdermin B
chr19	13463001	13464000	1000	*	78	65	Intron (uc002mwy.3/773, intron 6 of 46)	19	13317256	13441147	123892	2	773	uc010dzc.2	-21854	ENSG00000141837	CACNA1A	calcium voltage-gated channel subunit alpha1 A
chr1	16605001	16606000	1000	*	77	82	Intron (uc001ayf.3/54455, intron 5 of 10)	1	16618820	16641930	23111	2	54455	uc001ayh.3	35930	ENSG00000037637	FBXO42	F-box protein 42
chr1	110156001	110157000	1000	*	77	60	Promoter (<=1kb)	1	110145889	110155705	9817	2	2780	uc001dya.3	-296	ENSG00000134183	GNAT2	G protein subunit alpha transducin 2
chr1	228556001	228557000	1000	*	77	79	Exon (uc001hsq.2/84033, exon 99 of 116)	1	228540652	228548951	8300	1	84033	uc009xfa.3	15349	ENSG00000154358	OBSCN	obscurin, cytoskeletal calmodulin and titin-interacting RhoGEF
chr3	114569001	114570000	1000	*	77	64	Intron (uc003ebm.3/26137, intron 4 of 11)	3	114056947	114478124	421178	2	26137	uc003ebl.3	-90877	ENSG00000181722	ZBTB20	zinc finger and BTB domain containing 20
chr8	101158001	101159000	1000	*	77	63	Promoter (<=1kb)	8	101145588	101158099	12512	2	286151	uc003yjd.3	0	ENSG00000156509	FBXO43	F-box protein 43
chr10	123614001	123615000	1000	*	77	78	Intron (uc001lfp.3/11101, intron 8 of 11)	10	123502625	123687546	184922	2	11101	uc001lfp.3	72546	ENSG00000107669	ATE1	arginyltransferase 1
chr16	859001	860000	1000	*	77	90	Intron (uc010uut.2/388199, intron 2 of 2)	16	855443	863861	8419	1	388199	uc010uut.2	3558	ENSG00000167945	PRR25	proline rich 25
chr16	22940001	22941000	1000	*	77	63	Distal Intergenic	16	22825860	22927659	101800	1	9956	uc002dli.3	114141	ENSG00000122254	HS3ST2	heparan sulfate-glucosamine 3-sulfotransferase 2
chr16	85972001	85973000	1000	*	77	85	Distal Intergenic	16	85936318	85943486	7169	1	3394	uc002fji.3	35683	ENSG00000140968	IRF8	interferon regulatory factor 8
chr16	88366001	88367000	1000	*	77	124	Distal Intergenic	16	88493879	88507165	13287	1	84627	uc002fku.2	-126879	ENSG00000225614	ZNF469	zinc finger protein 469
chr17	37934001	37935000	1000	*	77	70	Promoter (<=1kb)	17	37913968	37934478	20511	2	22806	uc010wel.3	0	ENSG00000161405	IKZF3	IKAROS family zinc finger 3
chr17	64696001	64697000	1000	*	77	63	Intron (uc002jfo.1/5578, intron 9 of 14)	17	64783190	64783286	97	1	693219	uc021ubx.1	-86190	ENSG00000207943	MIR634	microRNA 634
chr17	69058001	69059000	1000	*	77	89	Distal Intergenic	17	68165676	68176183	10508	1	3759	uc002jir.3	892325	ENSG00000123700	KCNJ2	potassium voltage-gated channel subfamily J member 2
chr17	72594001	72595000	1000	*	77	64	Distal Intergenic	17	72576111	72588370	12260	2	100131439	uc002jkz.2	-5631	ENSG00000204345	CD300LD	CD300 molecule like family member d
chr21	8810001	8811000	1000	*	77	184	Distal Intergenic	21	9825832	9826011	180	1	100500862	uc021wgv.1	-1014832	ENSG00000275708	MIR3648-1	microRNA 3648-1
chr21	43336001	43337000	1000	*	77	135	Promoter (2-3kb)	21	43305219	43339142	33924	2	25966	uc002yzu.3	2142	ENSG00000157617	C2CD2	C2 calcium dependent domain containing 2
chr1	16638001	16639000	1000	*	76	62	Promoter (2-3kb)	1	16618820	16641930	23111	2	54455	uc001ayh.3	2930	ENSG00000037637	FBXO42	F-box protein 42
chr1	16668001	16669000	1000	*	76	143	Intron (uc001ayg.3/54455, intron 1 of 9)	1	16576559	16678948	102390	2	54455	uc001ayg.3	9948	ENSG00000037637	FBXO42	F-box protein 42
chr1	16719001	16720000	1000	*	76	106	Exon (uc010ocb.2/26099, exon 2 of 4)	1	16693525	16724643	31119	1	26099	uc031plh.1	25476	ENSG00000055070	SZRD1	SUZ RNA binding domain containing 1
chr5	181046001	181047000	1000	*	76	193	Distal Intergenic	5	180794288	180795226	939	1	81399	uc011dhm.2	251713	ENSG00000284662	OR4F16	olfactory receptor family 4 subfamily F member 16
chr8	134409001	134410000	1000	*	76	86	Distal Intergenic	8	134249414	134309547	60134	2	10397	uc011lji.1	-99454	ENSG00000104419	NDRG1	N-myc downstream regulated 1
chr9	39587001	39588000	1000	*	76	61	Distal Intergenic	9	39443814	39508888	65075	2	653501	uc004abo.4	-78113	NA	NA	NA
chr10	110438001	110439000	1000	*	76	88	Distal Intergenic	10	111635286	111644030	8745	2	7511	uc010qra.1	1205030	ENSG00000108039	XPNPEP1	X-prolyl aminopeptidase 1
chr10	119890001	119891000	1000	*	76	75	Intron (uc001ldm.4/255082, intron 3 of 4)	10	119806332	119969665	163334	1	255082	uc009xzc.3	83669	ENSG00000177640	CASC2	cancer susceptibility 2 (non-protein coding)
chr17	72593001	72594000	1000	*	76	101	Distal Intergenic	17	72576111	72588370	12260	2	100131439	uc002jkz.2	-4631	ENSG00000204345	CD300LD	CD300 molecule like family member d
chr17	81249001	81250000	1000	*	76	122	Distal Intergenic	17	81174666	81188573	13908	1	388574	uc021ufy.1	74335	ENSG00000232938	RPL23AP87	ribosomal protein L23a pseudogene 87
chr19	13275001	13276000	1000	*	76	91	Distal Intergenic	19	13261282	13265718	4437	1	9592	uc002mwr.3	13719	ENSG00000160888	IER2	immediate early response 2
chr22	29120001	29121000	1000	*	76	225	5' UTR	22	29083731	29130715	46985	2	11200	uc003adr.1	9715	ENSG00000183765	CHEK2	checkpoint kinase 2
chr1	228608001	228609000	1000	*	75	74	Distal Intergenic	1	228596475	228604583	8109	2	51127	uc009xfb.2	-3418	ENSG00000162931	TRIM17	tripartite motif containing 17
chr1	234780001	234781000	1000	*	75	122	Distal Intergenic	1	234765057	234770526	5470	1	100302691	uc021pkr.1	14944	ENSG00000224939	LINC00184	long intergenic non-protein coding RNA 184
chr3	186307001	186308000	1000	*	75	71	Distal Intergenic	3	186263856	186288332	24477	2	55171	uc011bry.2	-18669	ENSG00000113838	TBCCD1	TBCC domain containing 1
chr8	88281001	88282000	1000	*	75	71	Intron (uc003ydy.2/168975, intron 6 of 10)	8	87878676	88394955	516280	1	168975	uc003ydy.2	402325	ENSG00000176571	CNBD1	cyclic nucleotide binding domain containing 1
chr8	141713001	141714000	1000	*	75	127	Intron (uc011ljp.2/5747, intron 3 of 10)	8	141668481	141728460	59980	2	5747	uc011ljp.2	14460	ENSG00000169398	PTK2	protein tyrosine kinase 2
chr9	34413001	34414000	1000	*	75	67	Intron (uc003zuj.3/203259, intron 1 of 5)	9	34379017	34397849	18833	2	84688	uc003zuh.1	-15152	ENSG00000164972	C9orf24	chromosome 9 open reading frame 24
chr9	39809001	39810000	1000	*	75	68	Distal Intergenic	9	39884975	39891210	6236	1	642265	uc004abp.3	-74975	NA	NA	NA
chr9	130955001	130956000	1000	*	75	98	Promoter (<=1kb)	9	130928344	130954383	26040	2	25792	uc011mas.2	-618	ENSG00000148337	CIZ1	CDKN1A interacting zinc finger protein 1
chr10	98447001	98448000	1000	*	75	71	Intron (uc001kmq.3/118788, intron 2 of 16)	10	98353069	98429368	76300	2	118788	uc001kmp.3	-17633	ENSG00000155629	PIK3AP1	phosphoinositide-3-kinase adaptor protein 1
chr10	112721001	112722000	1000	*	75	78	Promoter (1-2kb)	10	112723883	112773425	49543	1	8036	uc001kzn.3	-1883	ENSG00000108061	SHOC2	SHOC2, leucine rich repeat scaffold protein
chr10	113577001	113578000	1000	*	75	75	Distal Intergenic	10	113914758	113943468	28711	2	57678	uc001kzq.1	365468	ENSG00000119927	GPAM	glycerol-3-phosphate acyltransferase, mitochondrial
chr17	58200001	58201000	1000	*	75	76	Distal Intergenic	17	58179121	58180280	1160	2	653653	uc010wot.1	-19721	ENSG00000280852	LOC653653	adaptor related protein complex 1 sigma 2 subunit pseudogene
chr19	56252001	56253000	1000	*	75	96	Promoter (2-3kb)	19	56219798	56249768	29971	2	338321	uc002qly.3	-2233	ENSG00000185792	NLRP9	NLR family pyrin domain containing 9
chr21	46091001	46092000	1000	*	75	105	Intron (uc002zfe.1/54084, intron 1 of 11)	21	46086106	46086844	739	2	353323	uc002zfu.3	-4157	ENSG00000221864	KRTAP12-2	keratin associated protein 12-2
chr1	16567001	16568000	1000	*	74	114	Distal Intergenic	1	16558182	16563659	5478	2	79363	uc001ayd.3	-3342	ENSG00000132881	CPLANE2	ciliogenesis and planar polarity effector 2
chr1	16720001	16721000	1000	*	74	92	Intron (uc010ocb.2/26099, intron 2 of 3)	1	16693525	16724643	31119	1	26099	uc031plh.1	26476	ENSG00000055070	SZRD1	SUZ RNA binding domain containing 1
chr2	84909001	84910000	1000	*	74	90	Intron (uc010fgb.3/1768, intron 42 of 76)	2	84885416	84924966	39551	1	1768	uc002sor.3	23585	ENSG00000115423	DNAH6	dynein axonemal heavy chain 6
chr3	120469001	120470000	1000	*	74	66	5' UTR	3	120461558	120501916	40359	1	2960	uc003edz.4	7443	ENSG00000153767	GTF2E1	general transcription factor IIE subunit 1
chr8	101153001	101154000	1000	*	74	63	Exon (uc003yjd.3/286151, exon 2 of 5)	8	101145588	101158099	12512	2	286151	uc003yjd.3	4099	ENSG00000156509	FBXO43	F-box protein 43
chr8	125564001	125565000	1000	*	74	90	3' UTR	8	125563028	125568813	5786	2	9788	uc003yrh.2	3813	ENSG00000170873	MTSS1	MTSS1, I-BAR domain containing
chr10	112321001	112322000	1000	*	74	65	Distal Intergenic	10	112327449	112364392	36944	1	9126	uc001kze.3	-5449	ENSG00000108055	SMC3	structural maintenance of chromosomes 3
chr12	109635001	109636000	1000	*	74	130	Intron (uc001tob.3/32, intron 17 of 52)	12	109666576	109702191	35616	1	32	uc010sxl.1	-30576	ENSG00000076555	ACACB	acetyl-CoA carboxylase beta
chr12	112868001	112869000	1000	*	74	80	Intron (uc001ttw.1/5781, intron 1 of 10)	12	112856536	112947717	91182	1	5781	uc001ttx.3	11465	ENSG00000179295	PTPN11	protein tyrosine phosphatase, non-receptor type 11
chr16	81836001	81837000	1000	*	74	63	Intron (uc002fgt.3/5336, intron 2 of 32)	16	81819351	81955215	135865	1	5336	uc010chg.1	16650	ENSG00000197943	PLCG2	phospholipase C gamma 2
chr17	36186001	36187000	1000	*	74	78	Distal Intergenic	17	36202573	36233931	31359	2	284100	uc002hom.1	46931	ENSG00000276715	YWHAEP7	tyrosine 3-monooxygenase/tryptophan 5-monooxygenase activation protein epsilon pseudogene 7
chr19	54304001	54305000	1000	*	74	65	Exon (uc010eqw.4/91662, exon 5 of 7)	19	54296855	54311176	14322	2	91662	uc010eqw.4	6176	ENSG00000142405	NLRP12	NLR family pyrin domain containing 12
chr1	16646001	16647000	1000	*	73	75	Promoter (2-3kb)	1	16576559	16643088	66530	2	54455	uc001ayf.3	-2913	ENSG00000037637	FBXO42	F-box protein 42
chr1	16650001	16651000	1000	*	73	62	Intron (uc001ayg.3/54455, intron 1 of 9)	1	16576559	16643088	66530	2	54455	uc001ayf.3	-6913	ENSG00000037637	FBXO42	F-box protein 42
chr1	16724001	16725000	1000	*	73	68	3' UTR	1	16693525	16724643	31119	1	26099	uc031plh.1	30476	ENSG00000055070	SZRD1	SUZ RNA binding domain containing 1
chr1	18925001	18926000	1000	*	73	123	Distal Intergenic	1	18957500	19062632	105133	1	5081	uc001bay.3	-31500	ENSG00000009709	PAX7	paired box 7
chr1	234782001	234783000	1000	*	73	106	Exon (uc001hwh.3/uc001hwh.3, exon 1 of 4)	1	234765057	234770526	5470	1	100302691	uc021pkr.1	16944	ENSG00000224939	LINC00184	long intergenic non-protein coding RNA 184
chr4	83509001	83510000	1000	*	73	62	Distal Intergenic	4	83405604	83483510	77907	2	441027	uc011ccj.1	-25491	ENSG00000249242	TMEM150C	transmembrane protein 150C
chr6	168991001	168992000	1000	*	73	87	Intron (uc003qwr.2/64094, intron 7 of 12)	6	169017922	169068674	50753	1	64094	uc011egu.2	-25922	ENSG00000112562	SMOC2	SPARC related modular calcium binding 2
chr8	125511001	125512000	1000	*	73	98	Intron (uc003yrd.2/83940, intron 9 of 11)	8	125487008	125500859	13852	1	11236	uc003yrc.3	23993	ENSG00000170881	RNF139	ring finger protein 139
chr8	127283001	127284000	1000	*	73	65	Distal Intergenic	8	127564683	127570711	6029	2	157638	uc003yrz.2	286711	ENSG00000168672	FAM84B	family with sequence similarity 84 member B
chr11	61545001	61546000	1000	*	73	94	Promoter (<=1kb)	11	61545078	61555989	10912	1	745	uc010rll.1	0	ENSG00000124920	MYRF	myelin regulatory factor
chr12	131395001	131396000	1000	*	73	97	Distal Intergenic	12	131356783	131360826	4044	1	5901	uc001uis.3	38218	ENSG00000132341	RAN	RAN, member RAS oncogene family
chr16	86951001	86952000	1000	*	73	138	Distal Intergenic	16	86612115	86615304	3190	1	2300	uc002fjr.3	338886	ENSG00000176678	FOXL1	forkhead box L1
chr17	50544001	50545000	1000	*	73	101	Distal Intergenic	17	49710837	50237377	526541	2	56934	uc002itz.2	-306624	ENSG00000154975	CA10	carbonic anhydrase 10
chr17	62987001	62988000	1000	*	73	61	Distal Intergenic	17	62962668	62971703	9036	2	201283	uc010del.2	-15298	ENSG00000214174	AMZ2P1	archaelysin family metallopeptidase 2 pseudogene 1
chr19	10587001	10588000	1000	*	73	66	Distal Intergenic	19	10596796	10602938	6143	2	9817	uc002mop.1	14938	ENSG00000079999	KEAP1	kelch like ECH associated protein 1
chr19	38455001	38456000	1000	*	73	65	Intron (uc002ohk.3/23094, intron 1 of 21)	19	38397868	38699008	301141	1	23094	uc002ohk.3	57133	ENSG00000105738	SIPA1L3	signal induced proliferation associated 1 like 3
chr22	38644001	38645000	1000	*	73	98	5' UTR	22	38615298	38668670	53373	2	25829	uc003avf.1	23670	ENSG00000198792	TMEM184B	transmembrane protein 184B
chr1	148540001	148541000	1000	*	72	74	Distal Intergenic	1	148558188	148596267	38080	1	284565	uc001esb.2	-17188	ENSG00000266338	NBPF15	NBPF member 15
chr1	178501001	178502000	1000	*	72	60	Intron (uc001glv.1/84066, intron 11 of 15)	1	178511931	178518024	6094	1	400798	uc001glx.1	-9931	ENSG00000213057	C1orf220	chromosome 1 open reading frame 220 (putative)
chr3	50405001	50406000	1000	*	72	63	Exon (uc003dap.3/9254, exon 24 of 38)	3	50392180	50396939	4760	2	11070	uc003dan.1	-8062	ENSG00000126062	TMEM115	transmembrane protein 115
chr8	89107001	89108000	1000	*	72	65	Intron (uc003yeb.4/4325, intron 6 of 9)	8	88882971	88886296	3326	2	138009	uc003ydz.3	-220705	ENSG00000176566	DCAF4L2	DDB1 and CUL4 associated factor 4 like 2
chr8	93992001	93993000	1000	*	72	88	Intron (uc003yfr.4/286144, intron 1 of 4)	8	93895758	93978372	82615	2	286144	uc022aya.1	-13629	ENSG00000205133	TRIQK	triple QxxK/R motif containing
chr8	142255001	142256000	1000	*	72	96	Intron (uc010meq.1/57210, intron 1 of 7)	8	142220870	142264225	43356	2	57210	uc010meq.1	8225	ENSG00000022567	SLC45A4	solute carrier family 45 member 4
chr9	42470001	42471000	1000	*	72	68	Promoter (1-2kb)	9	42468589	42474238	5650	1	100133036	uc004ach.3	1412	ENSG00000223839	FAM95B1	family with sequence similarity 95 member B1
chr11	70025001	70026000	1000	*	72	97	Intron (uc001opj.3/55107, intron 22 of 25)	11	70016071	70034203	18133	1	55107	uc010rql.1	8930	ENSG00000131620	ANO1	anoctamin 1
chr12	66269001	66270000	1000	*	72	67	Intron (uc001sss.1/8091, intron 4 of 4)	12	66232299	66251298	19000	1	8091	uc001ssy.3	36702	ENSG00000149948	HMGA2	high mobility group AT-hook 2
chr13	99796001	99797000	1000	*	72	86	Distal Intergenic	13	99852679	100038753	186075	1	337867	uc001voa.4	-55679	ENSG00000134882	UBAC2	UBA domain containing 2
chr16	84187001	84188000	1000	*	72	71	Intron (uc010chi.1/123872, intron 3 of 6)	16	84192645	84211524	18880	1	123872	uc010vnw.2	-4645	ENSG00000154099	DNAAF1	dynein axonemal assembly factor 1
chr16	86464001	86465000	1000	*	72	125	Distal Intergenic	16	86508131	86542466	34336	2	400550	uc021tmg.1	77466	ENSG00000268388	FENDRR	FOXF1 adjacent non-coding developmental regulatory RNA
chr16	88247001	88248000	1000	*	72	77	Distal Intergenic	16	88003624	88110924	107301	1	54971	uc002fkr.3	243377	ENSG00000172530	BANP	BTG3 associated nuclear protein
chr16	89366001	89367000	1000	*	72	78	3' UTR	16	89345480	89358185	12706	2	29123	uc002fnb.1	-7816	ENSG00000167522	ANKRD11	ankyrin repeat domain 11
chr17	16812001	16813000	1000	*	72	68	Distal Intergenic	17	16832849	16875402	42554	2	23495	uc010vwt.1	62402	ENSG00000240505	TNFRSF13B	TNF receptor superfamily member 13B
chr17	62792001	62793000	1000	*	72	99	Intron (uc002jev.3/440456, intron 8 of 18)	17	62745780	62778117	32338	2	146880	uc010wqc.2	-13884	ENSG00000215769	ARHGAP27P1	Rho GTPase activating protein 27 pseudogene 1
chr17	81253001	81254000	1000	*	72	86	Distal Intergenic	17	81174666	81188573	13908	1	388574	uc021ufy.1	78335	ENSG00000232938	RPL23AP87	ribosomal protein L23a pseudogene 87
chr1	16516001	16517000	1000	*	71	103	Distal Intergenic	1	16524599	16533705	9107	2	128272	uc009voo.2	16705	ENSG00000142632	ARHGEF19	Rho guanine nucleotide exchange factor 19
chr1	16560001	16561000	1000	*	71	82	Promoter (2-3kb)	1	16558182	16563659	5478	2	79363	uc001ayd.3	2659	ENSG00000132881	CPLANE2	ciliogenesis and planar polarity effector 2
chr1	16635001	16636000	1000	*	71	65	Intron (uc001ayf.3/54455, intron 3 of 10)	1	16618820	16641930	23111	2	54455	uc001ayh.3	5930	ENSG00000037637	FBXO42	F-box protein 42
chr1	16722001	16723000	1000	*	71	71	3' UTR	1	16693525	16724643	31119	1	26099	uc031plh.1	28476	ENSG00000055070	SZRD1	SUZ RNA binding domain containing 1
chr8	101244001	101245000	1000	*	71	84	Intron (uc003yjh.2/6674, intron 15 of 18)	8	101269288	101315487	46200	2	25897	uc003yjj.1	70487	ENSG00000034677	RNF19A	ring finger protein 19A, RBR E3 ubiquitin protein ligase
chr10	112912001	112913000	1000	*	71	71	Distal Intergenic	10	112836790	112840662	3873	1	150	uc001kzo.3	75211	ENSG00000150594	ADRA2A	adrenoceptor alpha 2A
chr10	113650001	113651000	1000	*	71	86	Distal Intergenic	10	113914758	113943468	28711	2	57678	uc001kzq.1	292468	ENSG00000119927	GPAM	glycerol-3-phosphate acyltransferase, mitochondrial
chr10	122056001	122057000	1000	*	71	79	Distal Intergenic	10	122216466	122341296	124831	1	196051	uc010qtd.2	-159466	ENSG00000203805	PLPP4	phospholipid phosphatase 4
chr10	123574001	123575000	1000	*	71	68	Intron (uc001lfp.3/11101, intron 10 of 11)	10	123502625	123687546	184922	2	11101	uc001lfp.3	112546	ENSG00000107669	ATE1	arginyltransferase 1
chr11	74321001	74322000	1000	*	71	71	Intron (uc001ovf.2/10714, intron 3 of 11)	11	74303650	74354105	50456	1	10714	uc031qcr.1	17351	ENSG00000077514	POLD3	DNA polymerase delta 3, accessory subunit
chr16	14963001	14964000	1000	*	71	67	Intron (uc002dcv.3/23420, intron 16 of 30)	16	14995365	14995448	84	1	100423006	uc021tdk.1	-31365	ENSG00000266454	MIR3179-3	microRNA 3179-3
chr16	29273001	29274000	1000	*	71	84	Intron (uc010vct.2/uc010vct.2, intron 2 of 7)	16	29302828	29383434	80607	1	440352	uc031qvl.1	-28828	NA	SNX29P2	sorting nexin 29 pseudogene 2
chr16	81578001	81579000	1000	*	71	115	Intron (uc002fgp.3/80790, intron 1 of 20)	16	81528954	81745367	216414	1	80790	uc002fgq.2	49047	ENSG00000153815	CMIP	c-Maf inducing protein
chr16	84930001	84931000	1000	*	71	67	Intron (uc010vog.1/83716, intron 3 of 3)	16	84853587	84943116	89530	1	83716	uc010voh.1	76414	ENSG00000103196	CRISPLD2	cysteine rich secretory protein LCCL domain containing 2
chr17	72700001	72701000	1000	*	71	63	Promoter (<=1kb)	17	72690452	72701516	11065	2	146722	uc002jlf.3	516	ENSG00000186074	CD300LF	CD300 molecule like family member f
chr17	72706001	72707000	1000	*	71	103	Promoter (2-3kb)	17	72690452	72709108	18657	2	146722	uc002jlg.3	2108	ENSG00000186074	CD300LF	CD300 molecule like family member f
chr17	80313001	80314000	1000	*	71	175	Distal Intergenic	17	80317123	80321652	4530	1	400629	uc002keq.3	-3123	ENSG00000182459	TEX19	testis expressed 19
chr17	82149001	82150000	1000	*	71	83	Distal Intergenic	17	81174666	81188573	13908	1	388574	uc021ufy.1	974335	ENSG00000232938	RPL23AP87	ribosomal protein L23a pseudogene 87
chr20	63443001	63444000	1000	*	71	139	Distal Intergenic	20	62921738	62934707	12970	1	140849	uc002yio.1	521263	NA	LINC00266-1	long intergenic non-protein coding RNA 266-1
chr20	64132001	64133000	1000	*	71	74	Distal Intergenic	20	62921738	62934707	12970	1	140849	uc002yio.1	1210263	NA	LINC00266-1	long intergenic non-protein coding RNA 266-1
chr1	161403001	161404000	1000	*	70	69	Distal Intergenic	1	161334521	161337673	3153	2	257177	uc001gal.4	-65328	ENSG00000188931	CFAP126	cilia and flagella associated protein 126
chr4	186626001	186627000	1000	*	70	157	Intron (uc003iyh.3/8470, intron 2 of 22)	4	186506598	186606000	99403	2	8470	uc003iyg.3	-20001	ENSG00000154556	SORBS2	sorbin and SH3 domain containing 2
chr7	158523001	158524000	1000	*	70	79	3' UTR	7	158523689	158535754	12066	2	57488	uc003wny.1	11754	ENSG00000117868	ESYT2	extended synaptotagmin 2
chr8	29335001	29336000	1000	*	70	84	Distal Intergenic	8	29190579	29208267	17689	2	1846	uc003xhm.3	-126734	ENSG00000120875	DUSP4	dual specificity phosphatase 4
chr8	93825001	93826000	1000	*	70	71	Distal Intergenic	8	93725190	93798288	73099	2	441369	uc031tbr.1	-26713	ENSG00000248858	FLJ46284	uncharacterized LOC441369
chr8	130428001	130429000	1000	*	70	112	Distal Intergenic	8	130228713	130253486	24774	2	728724	uc003ysp.2	-174515	ENSG00000250400	LINC00977	long intergenic non-protein coding RNA 977
chr8	139647001	139648000	1000	*	70	91	Exon (uc011ljo.2/169044, exon 31 of 47)	8	139600478	139772530	172053	2	169044	uc011ljo.2	124530	ENSG00000169436	COL22A1	collagen type XXII alpha 1 chain
chr10	119313001	119314000	1000	*	70	101	Distal Intergenic	10	119243804	119304579	60776	2	196047	uc001ldg.3	-8422	ENSG00000229847	EMX2OS	EMX2 opposite strand/antisense RNA
chr11	69291001	69292000	1000	*	70	104	Distal Intergenic	11	69455873	69469242	13370	1	595	uc001opa.3	-163873	ENSG00000110092	CCND1	cyclin D1
chr16	10859001	10860000	1000	*	70	95	Exon (uc010uyr.1/780776, exon 7 of 9)	16	10860533	10868953	8421	2	780776	uc002dae.1	8953	ENSG00000166676	TVP23A	trans-golgi network vesicle protein 23 homolog A
chr16	84879001	84880000	1000	*	70	70	3' UTR	16	84853587	84943116	89530	1	83716	uc010voh.1	25414	ENSG00000103196	CRISPLD2	cysteine rich secretory protein LCCL domain containing 2
chr17	58595001	58596000	1000	*	70	64	Intron (uc002iys.1/10513, intron 1 of 12)	17	58520520	58603580	83061	2	10513	uc002iys.1	7580	ENSG00000062725	APPBP2	amyloid beta precursor protein binding protein 2
chr17	72647001	72648000	1000	*	70	115	Distal Intergenic	17	72667256	72742799	75544	1	326624	uc002jlc.2	-19256	ENSG00000172794	RAB37	RAB37, member RAS oncogene family
chr17	72650001	72651000	1000	*	70	81	Distal Intergenic	17	72667256	72742799	75544	1	326624	uc002jlc.2	-16256	ENSG00000172794	RAB37	RAB37, member RAS oncogene family
chr17	72680001	72681000	1000	*	70	67	Intron (uc002jlc.2/326624, intron 1 of 5)	17	72667256	72743474	76219	1	326624	uc010dfu.3	12745	ENSG00000172794	RAB37	RAB37, member RAS oncogene family
chr17	78478001	78479000	1000	*	70	142	Distal Intergenic	17	78440633	78450404	9772	2	4884	uc002jyp.1	-27597	ENSG00000171246	NPTX1	neuronal pentraxin 1
chr18	79633001	79634000	1000	*	70	94	Distal Intergenic	18	77941005	78005397	64393	2	84552	uc010xfp.2	-1627604	ENSG00000178184	PARD6G	par-6 family cell polarity regulator gamma
chr1	120825001	120826000	1000	*	69	92	Distal Intergenic	1	120839005	120855681	16677	1	653820	uc009whp.3	-13005	ENSG00000188610	FAM72B	family with sequence similarity 72 member B
chr3	99098001	99099000	1000	*	69	65	Distal Intergenic	3	99357440	99422736	65297	1	1295	uc010hpe.2	-258440	ENSG00000144810	COL8A1	collagen type VIII alpha 1 chain
chr8	95297001	95298000	1000	*	69	97	Distal Intergenic	8	95261485	95274547	13063	2	2669	uc003ygj.3	-22454	ENSG00000164949	GEM	GTP binding protein overexpressed in skeletal muscle
chr8	101623001	101624000	1000	*	69	96	Promoter (<=1kb)	8	101585112	101624322	39211	2	169166	uc011lha.2	322	ENSG00000174226	SNX31	sorting nexin 31
chr9	130298001	130299000	1000	*	69	72	Intron (uc004brh.3/64855, intron 1 of 13)	9	130267618	130331355	63738	2	64855	uc004brh.3	32355	ENSG00000136830	FAM129B	family with sequence similarity 129 member B
chr11	10416001	10417000	1000	*	69	70	Intron (uc009yfv.1/uc009yfv.1, intron 2 of 2)	11	10471868	10529126	57259	1	272	uc010rbz.1	-54868	ENSG00000133805	AMPD3	adenosine monophosphate deaminase 3
chr13	45362001	45363000	1000	*	69	65	Distal Intergenic	13	45373640	45383766	10127	2	144817	uc021rjc.1	20766	ENSG00000235097	LINC00330	long intergenic non-protein coding RNA 330
chr16	84880001	84881000	1000	*	69	64	Intron (uc002fim.2/83716, intron 3 of 9)	16	84853587	84943116	89530	1	83716	uc010voh.1	26414	ENSG00000103196	CRISPLD2	cysteine rich secretory protein LCCL domain containing 2
chr16	89008001	89009000	1000	*	69	90	Promoter (<=1kb)	16	88947520	89008217	60698	2	863	uc010cif.1	0	ENSG00000129993	CBFA2T3	CBFA2/RUNX1 translocation partner 3
chr17	16815001	16816000	1000	*	69	63	Distal Intergenic	17	16832849	16875402	42554	2	23495	uc010vwt.1	59402	ENSG00000240505	TNFRSF13B	TNF receptor superfamily member 13B
chr17	74043001	74044000	1000	*	69	83	Exon (uc002jqj.2/6730, exon 3 of 9)	17	74034856	74049737	14882	2	6730	uc002jqj.2	5737	ENSG00000167881	SRP68	signal recognition particle 68
chr1	16894001	16895000	1000	*	68	145	Exon (uc001ayw.4/55672, exon 24 of 29)	1	16875409	16875482	74	1	100500876	uc021ogu.1	18592	ENSG00000263811	MIR3675	microRNA 3675
chr1	146990001	146991000	1000	*	68	115	Promoter (<=1kb)	1	146853914	146989699	135786	2	100289211	uc021ovk.1	-302	ENSG00000278811	LINC00624	long intergenic non-protein coding RNA 624
chr2	10399001	10400000	1000	*	68	106	Distal Intergenic	2	10443030	10567743	124714	1	3241	uc002raj.4	-43030	ENSG00000115756	HPCAL1	hippocalcin like 1
chr2	120391001	120392000	1000	*	68	136	Intron (uc002tmb.4/200373, intron 20 of 24)	2	120436743	120439694	2952	1	80775	uc002tmc.1	-44743	ENSG00000144120	TMEM177	transmembrane protein 177
chr6	30378001	30379000	1000	*	68	61	Distal Intergenic	6	30312936	30314635	1700	1	79897	uc003nqd.2	65065	ENSG00000241370	RPP21	ribonuclease P/MRP subunit p21
chr6	159267001	159268000	1000	*	68	61	Intron (uc003qrw.4/202459, intron 2 of 2)	6	159262158	159278664	16507	2	202459	uc003qrw.4	10664	ENSG00000243775	OSTCP1	oligosaccharyltransferase complex subunit pseudogene 1
chr8	122690001	122691000	1000	*	68	68	Distal Intergenic	8	122625271	122653630	28360	2	3037	uc003yph.2	-36371	ENSG00000170961	HAS2	hyaluronan synthase 2
chr8	127509001	127510000	1000	*	68	85	Distal Intergenic	8	127564683	127570711	6029	2	157638	uc003yrz.2	60711	ENSG00000168672	FAM84B	family with sequence similarity 84 member B
chr8	129695001	129696000	1000	*	68	65	Distal Intergenic	8	129162362	129162434	73	1	100302281	uc022bbk.1	532639	ENSG00000221261	MIR1208	microRNA 1208
chr10	112996001	112997000	1000	*	68	119	Distal Intergenic	10	112836790	112840662	3873	1	150	uc001kzo.3	159211	ENSG00000150594	ADRA2A	adrenoceptor alpha 2A
chr10	119188001	119189000	1000	*	68	72	Distal Intergenic	10	119042606	119134937	92332	2	118987	uc001lde.1	-53064	ENSG00000165650	PDZD8	PDZ domain containing 8
chr11	126561001	126562000	1000	*	68	61	Intron (uc001qea.3/84623, intron 1 of 16)	11	126810642	126814986	4345	1	100874251	uc001qee.2	-248642	ENSG00000254960	KIRREL3-AS2	KIRREL3 antisense RNA 2
chr12	65968001	65969000	1000	*	68	88	Distal Intergenic	12	66217437	66221867	4431	1	8091	uc001ssp.1	-248437	ENSG00000149948	HMGA2	high mobility group AT-hook 2
chr16	86340001	86341000	1000	*	68	88	Distal Intergenic	16	86320037	86326995	6959	1	146513	uc021tmf.1	19964	ENSG00000268532	LINC02135	long intergenic non-protein coding RNA 2135
chr17	72705001	72706000	1000	*	68	81	Intron (uc002jlc.2/326624, intron 1 of 5)	17	72690452	72709108	18657	2	146722	uc002jlg.3	3108	ENSG00000186074	CD300LF	CD300 molecule like family member f
chr17	76771001	76772000	1000	*	68	85	Intron (uc002jvw.3/9267, intron 1 of 12)	17	76670130	76778376	108247	2	9267	uc002jvw.3	6376	ENSG00000108669	CYTH1	cytohesin 1
chr19	13274001	13275000	1000	*	68	79	Distal Intergenic	19	13261282	13265718	4437	1	9592	uc002mwr.3	12719	ENSG00000160888	IER2	immediate early response 2
chr1	16515001	16516000	1000	*	67	112	Distal Intergenic	1	16524599	16533705	9107	2	128272	uc009voo.2	17705	ENSG00000142632	ARHGEF19	Rho guanine nucleotide exchange factor 19
chr1	16671001	16672000	1000	*	67	91	Intron (uc001ayg.3/54455, intron 1 of 9)	1	16576559	16678948	102390	2	54455	uc001ayg.3	6948	ENSG00000037637	FBXO42	F-box protein 42
chr5	173284001	173285000	1000	*	67	80	Distal Intergenic	5	173315331	173383823	68493	1	80315	uc010jju.2	-30331	ENSG00000113742	CPEB4	cytoplasmic polyadenylation element binding protein 4
chr8	81306001	81307000	1000	*	67	87	Distal Intergenic	8	81397854	81438500	40647	1	65986	uc003ybv.5	-90854	ENSG00000205189	ZBTB10	zinc finger and BTB domain containing 10
chr8	126488001	126489000	1000	*	67	61	Distal Intergenic	8	126445943	126450644	4702	1	10221	uc010mdn.3	42058	ENSG00000173334	TRIB1	tribbles pseudokinase 1
chr8	143981001	143982000	1000	*	67	105	Distal Intergenic	8	143991975	143999259	7285	2	1585	uc003yxk.1	17259	ENSG00000179142	CYP11B2	cytochrome P450 family 11 subfamily B member 2
chr9	114327001	114328000	1000	*	67	90	Intron (uc004bfg.2/158399, intron 5 of 5)	9	114325247	114361711	36465	2	22949	uc004bfh.2	33711	ENSG00000106853	PTGR1	prostaglandin reductase 1
chr10	116655001	116656000	1000	*	67	75	Intron (uc001lcc.3/57700, intron 16 of 16)	10	116697915	116737439	39525	1	142940	uc010qsl.2	-41915	ENSG00000165832	TRUB1	TruB pseudouridine synthase family member 1
chr12	65950001	65951000	1000	*	67	64	Exon (uc010ssu.2/uc010ssu.2, exon 1 of 3)	12	66217437	66221867	4431	1	8091	uc001ssp.1	-266437	ENSG00000149948	HMGA2	high mobility group AT-hook 2
chr16	86952001	86953000	1000	*	67	73	Distal Intergenic	16	86612115	86615304	3190	1	2300	uc002fjr.3	339886	ENSG00000176678	FOXL1	forkhead box L1
chr16	88668001	88669000	1000	*	67	81	Intron (uc021tmm.1/124245, intron 7 of 8)	16	88677676	88698372	20697	1	124245	uc010chw.3	-8676	ENSG00000158545	ZC3H18	zinc finger CCCH-type containing 18
chr17	50901001	50902000	1000	*	67	97	Distal Intergenic	17	51062880	51065012	2133	1	100506650	uc021uaf.1	-160880	NA	C17orf112	chromosome 17 open reading frame 112
chr17	60136001	60137000	1000	*	67	68	Intron (uc002izo.3/9969, intron 2 of 29)	17	60019966	60142643	122678	2	9969	uc002izo.3	5643	ENSG00000108510	MED13	mediator complex subunit 13
chr17	72406001	72407000	1000	*	67	67	Distal Intergenic	17	72427667	72443568	15902	1	55890	uc002jkp.3	-20667	ENSG00000170412	GPRC5C	G protein-coupled receptor class C group 5 member C
chr17	79576001	79577000	1000	*	67	74	Intron (uc002kat.4/55666, intron 5 of 16)	17	79523913	79604138	80226	2	55666	uc002kat.4	27138	ENSG00000182446	NPLOC4	NPL4 homolog, ubiquitin recognition factor
chr19	381001	382000	1000	*	67	147	Distal Intergenic	19	362057	376013	13957	2	51298	uc002lom.3	-4988	ENSG00000105549	THEG	theg spermatid protein
chr1	16564001	16565000	1000	*	66	66	Promoter (<=1kb)	1	16558182	16563659	5478	2	79363	uc001ayd.3	-342	ENSG00000132881	CPLANE2	ciliogenesis and planar polarity effector 2
chr1	16718001	16719000	1000	*	66	111	Intron (uc010ocb.2/26099, intron 1 of 3)	1	16693525	16724643	31119	1	26099	uc031plh.1	24476	ENSG00000055070	SZRD1	SUZ RNA binding domain containing 1
chr1	16735001	16736000	1000	*	66	75	Exon (uc001ayl.1/374955, exon 8 of 17)	1	16722176	16763919	41744	2	374955	uc001ayl.1	27919	ENSG00000187144	SPATA21	spermatogenesis associated 21
chr1	31431001	31432000	1000	*	66	102	Intron (uc001bsf.1/9698, intron 8 of 15)	1	31421965	31422052	88	2	692234	uc021okl.1	-8949	NA	SNORD103A	small nucleolar RNA, C/D box 103A
chr1	154714001	154715000	1000	*	66	62	Intron (uc001ffo.3/3782, intron 3 of 7)	1	154554534	154600456	45923	2	103	uc001ffk.3	-113545	ENSG00000160710	ADAR	adenosine deaminase, RNA specific
chr2	139142001	139143000	1000	*	66	64	Distal Intergenic	2	139259350	139330805	71456	1	339745	uc002tvh.3	-116350	ENSG00000144228	SPOPL	speckle type BTB/POZ protein like
chr2	222973001	222974000	1000	*	66	61	Distal Intergenic	2	223162866	223169936	7071	1	151278	uc002vnb.1	-188866	ENSG00000163081	CCDC140	coiled-coil domain containing 140
chr3	111959001	111960000	1000	*	66	96	Intron (uc011bhu.2/285335, intron 6 of 21)	3	111859752	112005725	145974	2	285335	uc011bhu.2	45725	ENSG00000172139	SLC9C1	solute carrier family 9 member C1
chr4	6579001	6580000	1000	*	66	133	Promoter (2-3kb)	4	6576902	6624188	47287	1	23324	uc011bwf.1	2099	ENSG00000013288	MAN2B2	mannosidase alpha class 2B member 2
chr7	98811001	98812000	1000	*	66	94	Distal Intergenic	7	98771197	98805089	33893	2	402569	uc010lft.2	-5912	ENSG00000185467	KPNA7	karyopherin subunit alpha 7
chr8	97762001	97763000	1000	*	66	92	Intron (uc003yhw.3/10404, intron 1 of 7)	8	97797092	97978571	181480	1	10404	uc010mbe.2	-34092	ENSG00000104324	CPQ	carboxypeptidase Q
chr8	125717001	125718000	1000	*	66	78	Intron (uc003yrj.2/9788, intron 1 of 13)	8	125563028	125740730	177703	2	9788	uc003yrj.2	22730	ENSG00000170873	MTSS1	MTSS1, I-BAR domain containing
chr8	140120001	140121000	1000	*	66	92	Distal Intergenic	8	139600478	139926236	325759	2	169044	uc003yvd.3	-193765	ENSG00000169436	COL22A1	collagen type XXII alpha 1 chain
chr9	6102001	6103000	1000	*	66	63	Distal Intergenic	9	6011019	6015640	4622	2	26953	uc011lmf.2	-86361	ENSG00000137040	RANBP6	RAN binding protein 6
chr10	46526001	46527000	1000	*	66	69	Distal Intergenic	10	46550123	46620058	69936	2	26095	uc001jdc.1	93058	ENSG00000204179	PTPN20	protein tyrosine phosphatase, non-receptor type 20
chr10	103353001	103354000	1000	*	66	61	Intron (uc001ktn.3/25911, intron 1 of 5)	10	103348089	103369410	21322	1	25911	uc001ktn.3	4912	ENSG00000166171	DPCD	deleted in primary ciliary dyskinesia homolog (mouse)
chr10	113393001	113394000	1000	*	66	88	Distal Intergenic	10	113914758	113943468	28711	2	57678	uc001kzq.1	549468	ENSG00000119927	GPAM	glycerol-3-phosphate acyltransferase, mitochondrial
chr12	65913001	65914000	1000	*	66	72	Distal Intergenic	12	65672767	65860687	187921	1	253827	uc021qzy.1	240234	ENSG00000174099	MSRB3	methionine sulfoxide reductase B3
chr12	65962001	65963000	1000	*	66	83	Distal Intergenic	12	66217437	66221867	4431	1	8091	uc001ssp.1	-254437	ENSG00000149948	HMGA2	high mobility group AT-hook 2
chr12	109634001	109635000	1000	*	66	83	Exon (uc001tob.3/32, exon 17 of 53)	12	109666576	109702191	35616	1	32	uc010sxl.1	-31576	ENSG00000076555	ACACB	acetyl-CoA carboxylase beta
chr16	86212001	86213000	1000	*	66	90	Distal Intergenic	16	86320037	86326995	6959	1	146513	uc021tmf.1	-107037	ENSG00000268532	LINC02135	long intergenic non-protein coding RNA 2135
chr16	89994001	89995000	1000	*	66	94	Promoter (1-2kb)	16	89996843	90002505	5663	1	10381	uc002fpj.1	-1843	ENSG00000258947	TUBB3	tubulin beta 3 class III
chr17	38182001	38183000	1000	*	66	69	Promoter (<=1kb)	17	38183796	38183898	103	2	101340251	uc031rac.1	898	ENSG00000238793	SNORD124	small nucleolar RNA, C/D box 124
chr17	58304001	58305000	1000	*	66	78	Intron (uc002iyn.1/84669, intron 4 of 25)	17	58308877	58309006	130	2	677681	uc002iyp.1	4006	ENSG00000252577	SCARNA20	small Cajal body-specific RNA 20
chr17	72600001	72601000	1000	*	66	64	Distal Intergenic	17	72576111	72588370	12260	2	100131439	uc002jkz.2	-11631	ENSG00000204345	CD300LD	CD300 molecule like family member d
chr17	80930001	80931000	1000	*	66	97	Intron (uc002kge.1/146712, intron 2 of 9)	17	80900031	80964864	64834	2	146712	uc002kge.1	33864	ENSG00000175711	B3GNTL1	UDP-GlcNAc:betaGal beta-1,3-N-acetylglucosaminyltransferase like 1
chr1	16654001	16655000	1000	*	65	108	Intron (uc001ayg.3/54455, intron 1 of 9)	1	16576559	16643088	66530	2	54455	uc001ayf.3	-10913	ENSG00000037637	FBXO42	F-box protein 42
chr1	146987001	146988000	1000	*	65	67	Promoter (1-2kb)	1	146853914	146989699	135786	2	100289211	uc021ovk.1	1699	ENSG00000278811	LINC00624	long intergenic non-protein coding RNA 624
chr2	60467001	60468000	1000	*	65	118	Distal Intergenic	2	60614497	60614580	84	2	100616473	uc021vie.1	146580	ENSG00000266078	MIR4432	microRNA 4432
chr2	138621001	138622000	1000	*	65	63	Distal Intergenic	2	138721808	138725014	3207	1	3176	uc002tvd.3	-99808	ENSG00000150540	HNMT	histamine N-methyltransferase
chr4	153114001	153115000	1000	*	65	66	Distal Intergenic	4	153242410	153269958	27549	2	55294	uc011cih.2	154958	ENSG00000109670	FBXW7	F-box and WD repeat domain containing 7
chr5	1845001	1846000	1000	*	65	72	Distal Intergenic	5	1877541	1882861	5321	2	50805	uc011cmf.2	36861	ENSG00000113430	IRX4	iroquois homeobox 4
chr7	65771001	65772000	1000	*	65	67	Intron (uc010kzy.2/8460, intron 2 of 4)	7	65841031	65865395	24365	2	285908	uc003tux.4	93395	ENSG00000179406	LINC00174	long intergenic non-protein coding RNA 174
chr8	79610001	79611000	1000	*	65	71	Exon (uc003ybd.3/51101, exon 7 of 9)	8	79635083	79636609	1527	2	101241902	uc031tbn.1	25609	NA	LOC101241902	chromosome 4 open reading frame 46 pseudogene
chr8	101157001	101158000	1000	*	65	61	Promoter (<=1kb)	8	101145588	101158099	12512	2	286151	uc003yjd.3	99	ENSG00000156509	FBXO43	F-box protein 43
chr8	125491001	125492000	1000	*	65	66	Intron (uc003yrc.3/11236, intron 1 of 1)	8	125487008	125500859	13852	1	11236	uc003yrc.3	3993	ENSG00000170881	RNF139	ring finger protein 139
chr8	127465001	127466000	1000	*	65	74	Distal Intergenic	8	127564683	127570711	6029	2	157638	uc003yrz.2	104711	ENSG00000168672	FAM84B	family with sequence similarity 84 member B
chr8	127614001	127615000	1000	*	65	71	Distal Intergenic	8	127564683	127570711	6029	2	157638	uc003yrz.2	-43290	ENSG00000168672	FAM84B	family with sequence similarity 84 member B
chr8	128177001	128178000	1000	*	65	64	Distal Intergenic	8	128025399	128033259	7861	1	100750225	uc022bbd.1	151602	ENSG00000253438	PCAT1	prostate cancer associated transcript 1 (non-protein coding)
chr9	124150001	124151000	1000	*	65	65	Distal Intergenic	9	124101266	124132582	31317	2	2040	uc031tex.1	-17419	ENSG00000148175	STOM	stomatin
chr10	77328001	77329000	1000	*	65	62	Distal Intergenic	10	77163514	77168740	5227	1	100131213	uc010qlg.2	164487	ENSG00000237149	ZNF503-AS2	ZNF503 antisense RNA 2
chr10	112923001	112924000	1000	*	65	70	Distal Intergenic	10	112836790	112840662	3873	1	150	uc001kzo.3	86211	ENSG00000150594	ADRA2A	adrenoceptor alpha 2A
chr10	118839001	118840000	1000	*	65	64	Intron (uc010qsq.1/57698, intron 1 of 17)	10	118659823	118886097	226275	2	57698	uc010qsq.1	46097	ENSG00000187164	SHTN1	shootin 1
chr11	1394001	1395000	1000	*	65	122	Distal Intergenic	11	1411129	1478279	67151	1	9024	uc009ycv.1	-16129	ENSG00000174672	BRSK2	BR serine/threonine kinase 2
chr12	124093001	124094000	1000	*	65	82	Promoter (2-3kb)	12	124090928	124105482	14555	1	57696	uc001ufk.3	2073	ENSG00000111364	DDX55	DEAD-box helicase 55
chr14	92779001	92780000	1000	*	65	95	Distal Intergenic	14	92788925	92967825	178901	1	123041	uc001yai.3	-8925	ENSG00000140090	SLC24A4	solute carrier family 24 member 4
chr15	65857001	65858000	1000	*	65	61	Intron (uc002apc.3/51495, intron 7 of 10)	15	65822827	65870693	47867	1	51495	uc010uiw.2	34174	ENSG00000074696	HACD3	3-hydroxyacyl-CoA dehydratase 3
chr16	14970001	14971000	1000	*	65	65	Exon (uc002dcv.3/23420, exon 21 of 31)	16	14995365	14995448	84	1	100423006	uc021tdk.1	-24365	ENSG00000266454	MIR3179-3	microRNA 3179-3
chr16	83701001	83702000	1000	*	65	78	Intron (uc002fgx.3/1012, intron 8 of 13)	16	83841508	83846607	5100	1	3281	uc002fgy.2	-139508	ENSG00000230989	HSBP1	heat shock factor binding protein 1
chr16	88193001	88194000	1000	*	65	130	Distal Intergenic	16	88003624	88110924	107301	1	54971	uc002fkr.3	189377	ENSG00000172530	BANP	BTG3 associated nuclear protein
chr16	88798001	88799000	1000	*	65	125	Exon (uc010cib.3/9780, exon 10 of 26)	16	88781746	88802816	21071	2	9780	uc010cib.3	3816	ENSG00000103335	PIEZO1	piezo type mechanosensitive ion channel component 1
chr17	66494001	66495000	1000	*	65	65	Distal Intergenic	17	66507921	66529570	21650	1	5573	uc002jhg.4	-12921	ENSG00000108946	PRKAR1A	protein kinase cAMP-dependent type I regulatory subunit alpha
chr17	72189001	72190000	1000	*	65	105	Distal Intergenic	17	72199795	72202422	2628	1	6169	uc002jjy.1	-9795	ENSG00000172809	RPL38	ribosomal protein L38
chr17	72621001	72622000	1000	*	65	72	Promoter (1-2kb)	17	72606022	72619897	13876	2	342510	uc002jlb.2	-1104	ENSG00000186407	CD300E	CD300e molecule
chr17	80024001	80025000	1000	*	65	72	Promoter (<=1kb)	17	80015748	80023697	7950	2	64118	uc002kdr.4	-304	ENSG00000169718	DUS1L	dihydrouridine synthase 1 like
chr18	46497001	46498000	1000	*	65	72	Distal Intergenic	18	46446223	46477081	30859	2	4092	uc021ujr.1	-19920	ENSG00000101665	SMAD7	SMAD family member 7
chr20	38680001	38681000	1000	*	65	73	Distal Intergenic	20	39314517	39317876	3360	2	9935	uc002xji.3	636876	ENSG00000204103	MAFB	MAF bZIP transcription factor B
chr21	8811001	8812000	1000	*	65	168	Distal Intergenic	21	9825832	9826011	180	1	100500862	uc021wgv.1	-1013832	ENSG00000275708	MIR3648-1	microRNA 3648-1
chr21	8992001	8993000	1000	*	65	94	Distal Intergenic	21	9825832	9826011	180	1	100500862	uc021wgv.1	-832832	ENSG00000275708	MIR3648-1	microRNA 3648-1
chr21	8993001	8994000	1000	*	65	86	Distal Intergenic	21	9825832	9826011	180	1	100500862	uc021wgv.1	-831832	ENSG00000275708	MIR3648-1	microRNA 3648-1
chr22	17877001	17878000	1000	*	65	105	Intron (uc010gqv.1/27443, intron 1 of 18)	22	17840839	18033845	193007	1	27443	uc010gqv.1	36162	ENSG00000099954	CECR2	CECR2, histone acetyl-lysine reader
chr22	42324001	42325000	1000	*	65	132	Promoter (1-2kb)	22	42321036	42322821	1786	2	115650	uc010gyp.1	-1180	ENSG00000159958	TNFRSF13C	TNF receptor superfamily member 13C
chr1	16649001	16650000	1000	*	64	84	Intron (uc001ayg.3/54455, intron 1 of 9)	1	16576559	16643088	66530	2	54455	uc001ayf.3	-5913	ENSG00000037637	FBXO42	F-box protein 42
chr1	16738001	16739000	1000	*	64	147	Intron (uc001ayl.1/374955, intron 5 of 16)	1	16722176	16763919	41744	2	374955	uc001ayl.1	24919	ENSG00000187144	SPATA21	spermatogenesis associated 21
chr4	6512001	6513000	1000	*	64	95	Intron (uc011bwd.2/5522, intron 2 of 9)	4	6322305	6474173	151869	2	5522	uc003gjc.3	-37828	ENSG00000074211	PPP2R2C	protein phosphatase 2 regulatory subunit Bgamma
chr8	81196001	81197000	1000	*	64	78	Distal Intergenic	8	81153624	81153708	85	1	100847056	uc031tbo.1	42377	ENSG00000265588	MIR5708	microRNA 5708
chr8	127227001	127228000	1000	*	64	66	Distal Intergenic	8	126953376	126963441	10066	2	100130231	uc003yry.3	-263560	ENSG00000245164	LINC00861	long intergenic non-protein coding RNA 861
chr8	127335001	127336000	1000	*	64	64	Distal Intergenic	8	127564683	127570711	6029	2	157638	uc003yrz.2	234711	ENSG00000168672	FAM84B	family with sequence similarity 84 member B
chr8	142013001	142014000	1000	*	64	101	Promoter (1-2kb)	8	141668481	142011412	342932	2	5747	uc011ljr.2	-1589	ENSG00000169398	PTK2	protein tyrosine kinase 2
chr10	99910001	99911000	1000	*	64	70	Intron (uc001kow.4/27291, intron 1 of 8)	10	99894381	100004654	110274	1	27291	uc009xvy.3	15620	ENSG00000166024	R3HCC1L	R3H domain and coiled-coil containing 1 like
chr10	101080001	101081000	1000	*	64	68	Distal Intergenic	10	101088856	101125049	36194	1	26507	uc009xwe.3	-7856	ENSG00000119946	CNNM1	cyclin and CBS domain divalent metal cation transport mediator 1
chr10	112848001	112849000	1000	*	64	95	Distal Intergenic	10	112836790	112840662	3873	1	150	uc001kzo.3	11211	ENSG00000150594	ADRA2A	adrenoceptor alpha 2A
chr10	112910001	112911000	1000	*	64	88	Distal Intergenic	10	112836790	112840662	3873	1	150	uc001kzo.3	73211	ENSG00000150594	ADRA2A	adrenoceptor alpha 2A
chr10	113980001	113981000	1000	*	64	88	Distal Intergenic	10	113909622	113943537	33916	2	57678	uc009xxy.2	-36464	ENSG00000119927	GPAM	glycerol-3-phosphate acyltransferase, mitochondrial
chr10	114380001	114381000	1000	*	64	65	Intron (uc001kzy.3/143187, intron 5 of 7)	10	114393929	114394013	85	1	100422909	uc021pyf.1	-12929	ENSG00000264763	MIR4295	microRNA 4295
chr10	120514001	120515000	1000	*	64	68	Promoter (<=1kb)	10	120433634	120514758	81125	2	143384	uc010qst.1	0	ENSG00000151893	CACUL1	CDK2 associated cullin domain 1
chr12	108982001	108983000	1000	*	64	102	Downstream (<1kb)	12	108983622	108991894	8273	2	338773	uc001tng.3	8894	ENSG00000183160	TMEM119	transmembrane protein 119
chr16	8591001	8592000	1000	*	64	103	Distal Intergenic	16	8619502	8622226	2725	2	283953	uc010uyd.2	30226	ENSG00000232258	TMEM114	transmembrane protein 114
chr16	16697001	16698000	1000	*	64	62	Distal Intergenic	16	16427504	16444465	16962	1	339044	uc002dew.4	269497	NA	PKD1P1	polycystin 1, transient receptor potential channel interacting pseudogene 1
chr16	22640001	22641000	1000	*	64	101	Distal Intergenic	16	22557019	22588186	31168	1	653786	uc002dlh.3	82982	ENSG00000257838	LOC653786	otoancorin pseudogene
chr16	27139001	27140000	1000	*	64	98	Distal Intergenic	16	27078219	27080487	2269	1	162083	uc010vcm.2	60782	ENSG00000234186	C16orf82	chromosome 16 open reading frame 82
chr16	87938001	87939000	1000	*	64	111	Exon (uc002fkn.1/763, exon 3 of 7)	16	87921625	87970112	48488	2	763	uc002fkn.1	31112	ENSG00000174990	CA5A	carbonic anhydrase 5A
chr17	36136001	36137000	1000	*	64	66	Distal Intergenic	17	36046434	36105096	58663	2	6928	uc021tvw.1	-30905	ENSG00000275410	HNF1B	HNF1 homeobox B
chr17	36166001	36167000	1000	*	64	64	Distal Intergenic	17	36046434	36105096	58663	2	6928	uc021tvw.1	-60905	ENSG00000275410	HNF1B	HNF1 homeobox B
chr17	58387001	58388000	1000	*	64	63	Intron (uc002iyo.1/84669, intron 2 of 33)	17	58254691	58334020	79330	2	84669	uc002iyn.1	-52981	ENSG00000170832	USP32	ubiquitin specific peptidase 32
chr17	64879001	64880000	1000	*	64	86	Intron (uc010wqi.2/27091, intron 4 of 5)	17	64873348	64881395	8048	1	27091	uc010wqj.2	5653	ENSG00000075429	CACNG5	calcium voltage-gated channel auxiliary subunit gamma 5
chr17	72439001	72440000	1000	*	64	63	Promoter (<=1kb)	17	72439224	72446720	7497	1	55890	uc002jku.3	0	ENSG00000170412	GPRC5C	G protein-coupled receptor class C group 5 member C
chr17	72638001	72639000	1000	*	64	77	Distal Intergenic	17	72606022	72619897	13876	2	342510	uc002jlb.2	-18104	ENSG00000186407	CD300E	CD300e molecule
chr17	72646001	72647000	1000	*	64	82	Distal Intergenic	17	72667256	72742799	75544	1	326624	uc002jlc.2	-20256	ENSG00000172794	RAB37	RAB37, member RAS oncogene family
chr17	73295001	73296000	1000	*	64	69	Distal Intergenic	17	73269061	73285530	16470	2	60386	uc002jnw.4	-9471	ENSG00000125454	SLC25A19	solute carrier family 25 member 19
chr19	15015001	15016000	1000	*	64	71	Distal Intergenic	19	14991238	14992167	930	2	26333	uc010xob.2	-22834	ENSG00000185385	OR7A17	olfactory receptor family 7 subfamily A member 17
chr20	63442001	63443000	1000	*	64	84	Distal Intergenic	20	62921738	62934707	12970	1	140849	uc002yio.1	520263	NA	LINC00266-1	long intergenic non-protein coding RNA 266-1
chr1	152213001	152214000	1000	*	63	67	Distal Intergenic	1	152184552	152196672	12121	2	388697	uc001ezt.2	-16329	ENSG00000197915	HRNR	hornerin
chr1	234779001	234780000	1000	*	63	69	Distal Intergenic	1	234765057	234770526	5470	1	100302691	uc021pkr.1	13944	ENSG00000224939	LINC00184	long intergenic non-protein coding RNA 184
chr2	231005001	231006000	1000	*	63	133	Distal Intergenic	2	231041189	231072774	31586	2	3431	uc010fxj.3	66774	ENSG00000135899	SP110	SP110 nuclear body protein
chr4	114109001	114110000	1000	*	63	62	Intron (uc003ibc.2/287, intron 3 of 30)	4	114028019	114028111	93	1	100302188	uc021xqv.1	80982	ENSG00000283193	MIR1243	microRNA 1243
chr8	93587001	93588000	1000	*	63	75	Distal Intergenic	8	93725190	93798288	73099	2	441369	uc031tbr.1	210288	ENSG00000248858	FLJ46284	uncharacterized LOC441369
chr8	94192001	94193000	1000	*	63	127	Distal Intergenic	8	94146324	94179079	32756	2	389676	uc003yft.1	-12922	NA	C8orf87	chromosome 8 open reading frame 87
chr8	94220001	94221000	1000	*	63	68	Distal Intergenic	8	94146324	94179079	32756	2	389676	uc003yft.1	-40922	NA	C8orf87	chromosome 8 open reading frame 87
chr8	101624001	101625000	1000	*	63	61	Promoter (<=1kb)	8	101585112	101624322	39211	2	169166	uc011lha.2	0	ENSG00000174226	SNX31	sorting nexin 31
chr8	125516001	125517000	1000	*	63	77	Exon (uc003yrd.2/83940, exon 9 of 12)	8	125487008	125500859	13852	1	11236	uc003yrc.3	28993	ENSG00000170881	RNF139	ring finger protein 139
chr9	130958001	130959000	1000	*	63	91	Intron (uc004btv.3/25792, intron 1 of 16)	9	130928344	130954383	26040	2	25792	uc011mas.2	-3618	ENSG00000148337	CIZ1	CDKN1A interacting zinc finger protein 1
chr10	103952001	103953000	1000	*	63	74	Distal Intergenic	10	103986143	103989344	3202	1	83401	uc001kut.3	-33143	ENSG00000119915	ELOVL3	ELOVL fatty acid elongase 3
chr10	112911001	112912000	1000	*	63	95	Distal Intergenic	10	112836790	112840662	3873	1	150	uc001kzo.3	74211	ENSG00000150594	ADRA2A	adrenoceptor alpha 2A
chr10	118523001	118524000	1000	*	63	66	Intron (uc001lcu.3/259217, intron 2 of 13)	10	118430703	118502085	71383	2	259217	uc001lct.3	-20916	ENSG00000165868	HSPA12A	heat shock protein family A (Hsp70) member 12A
chr10	118859001	118860000	1000	*	63	69	Intron (uc010qsq.1/57698, intron 1 of 17)	10	118659823	118886097	226275	2	57698	uc010qsq.1	26097	ENSG00000187164	SHTN1	shootin 1
chr10	119891001	119892000	1000	*	63	67	Intron (uc001ldm.4/255082, intron 3 of 4)	10	119806332	119969665	163334	1	255082	uc009xzc.3	84669	ENSG00000177640	CASC2	cancer susceptibility 2 (non-protein coding)
chr10	122301001	122302000	1000	*	63	65	Intron (uc010qtd.2/196051, intron 5 of 6)	10	122263091	122349367	86277	1	196051	uc001ley.1	37910	ENSG00000203805	PLPP4	phospholipid phosphatase 4
chr12	131539001	131540000	1000	*	63	102	Intron (uc001uit.4/283383, intron 13 of 24)	12	131555398	131626008	70611	1	283383	uc009zyo.3	-15398	ENSG00000111452	ADGRD1	adhesion G protein-coupled receptor D1
chr13	113965001	113966000	1000	*	63	77	Exon (uc001vtm.1/3916, exon 4 of 9)	13	113951469	113977741	26273	1	3916	uc010tka.1	13532	ENSG00000185896	LAMP1	lysosomal associated membrane protein 1
chr14	23320001	23321000	1000	*	63	62	Distal Intergenic	14	23305793	23316803	11011	1	4323	uc001whc.3	14208	ENSG00000157227	MMP14	matrix metallopeptidase 14
chr16	83807001	83808000	1000	*	63	88	Intron (uc002fgx.3/1012, intron 11 of 13)	16	83841508	83846607	5100	1	3281	uc002fgy.2	-33508	ENSG00000230989	HSBP1	heat shock factor binding protein 1
chr16	83950001	83951000	1000	*	63	82	Distal Intergenic	16	83932730	83949787	17058	1	23417	uc002fgz.3	17271	ENSG00000103150	MLYCD	malonyl-CoA decarboxylase
chr16	86587001	86588000	1000	*	63	146	Promoter (<=1kb)	16	86574326	86588354	14029	2	64779	uc002fjp.2	354	ENSG00000103248	MTHFSD	methenyltetrahydrofolate synthetase domain containing
chr16	87210001	87211000	1000	*	63	125	Intron (uc002fjt.1/uc002fjt.1, intron 1 of 4)	16	87336404	87351026	14623	2	100506581	uc002fju.3	140026	ENSG00000260456	C16orf95	chromosome 16 open reading frame 95
chr17	3433001	3434000	1000	*	63	78	Promoter (<=1kb)	17	3421870	3433551	11682	2	162514	uc010vrn.1	0	ENSG00000167723	TRPV3	transient receptor potential cation channel subfamily V member 3
chr17	36378001	36379000	1000	*	63	64	Promoter (2-3kb)	17	36344876	36375177	30302	2	440434	uc010wdn.1	-2824	ENSG00000274487	LOC440434	aminopeptidase puromycin sensitive pseudogene
chr17	65230001	65231000	1000	*	63	104	Intron (uc002jfv.4/9931, intron 1 of 30)	17	65066554	65235605	169052	2	9931	uc002jfv.4	4605	ENSG00000198265	HELZ	helicase with zinc finger
chr17	72664001	72665000	1000	*	63	70	Promoter (2-3kb)	17	72667256	72742799	75544	1	326624	uc002jlc.2	-2256	ENSG00000172794	RAB37	RAB37, member RAS oncogene family
chr17	74515001	74516000	1000	*	63	97	Distal Intergenic	17	74523668	74541458	17791	1	768206	uc002jrw.1	-7668	ENSG00000214140	PRCD	photoreceptor disc component
chr17	82150001	82151000	1000	*	63	77	Distal Intergenic	17	81174666	81188573	13908	1	388574	uc021ufy.1	975335	ENSG00000232938	RPL23AP87	ribosomal protein L23a pseudogene 87
chr19	7453001	7454000	1000	*	63	86	Intron (uc010xjm.1/23370, intron 2 of 20)	19	7447720	7535201	87482	1	23370	uc010xjm.1	5281	ENSG00000104880	ARHGEF18	Rho/Rac guanine nucleotide exchange factor 18
chr19	49148001	49149000	1000	*	63	65	Promoter (<=1kb)	19	49141272	49149451	8180	2	770	uc002pjz.1	451	ENSG00000063180	CA11	carbonic anhydrase 11
chr21	9823001	9824000	1000	*	63	98	Promoter (1-2kb)	21	9825832	9826011	180	1	100500862	uc021wgv.1	-1832	ENSG00000275708	MIR3648-1	microRNA 3648-1
chr1	16647001	16648000	1000	*	62	72	Intron (uc001ayg.3/54455, intron 1 of 9)	1	16576559	16643088	66530	2	54455	uc001ayf.3	-3913	ENSG00000037637	FBXO42	F-box protein 42
chr1	16758001	16759000	1000	*	62	67	Intron (uc001ayl.1/374955, intron 1 of 16)	1	16722176	16763919	41744	2	374955	uc001ayl.1	4919	ENSG00000187144	SPATA21	spermatogenesis associated 21
chr1	144101001	144102000	1000	*	62	98	Distal Intergenic	1	144146811	146467744	2320934	1	100288142	uc021ott.2	-44811	ENSG00000162825	NBPF20	NBPF member 20
chr2	70687001	70688000	1000	*	62	76	Intron (uc010fdq.3/7039, intron 3 of 5)	2	70674412	70780770	106359	2	7039	uc010fdq.3	92770	ENSG00000163235	TGFA	transforming growth factor alpha
chr6	20431001	20432000	1000	*	62	88	Intron (uc003ncz.2/1871, intron 1 of 3)	6	20403910	20493945	90036	1	1871	uc021ymj.2	27091	ENSG00000112242	E2F3	E2F transcription factor 3
chr7	2850001	2851000	1000	*	62	121	Intron (uc003smt.3/2768, intron 2 of 4)	7	2767741	2854893	87153	2	2768	uc003smt.3	3893	ENSG00000146535	GNA12	G protein subunit alpha 12
chr7	3976001	3977000	1000	*	62	95	Intron (uc003smx.3/221935, intron 5 of 44)	7	4050598	4308631	258034	1	221935	uc010kso.3	-73598	ENSG00000146555	SDK1	sidekick cell adhesion molecule 1
chr8	85255001	85256000	1000	*	62	67	Intron (uc003ycq.4/138046, intron 1 of 9)	8	85097100	85834078	736979	1	138046	uc003yct.4	157901	ENSG00000184672	RALYL	RALY RNA binding protein like
chr8	95223001	95224000	1000	*	62	69	Promoter (2-3kb)	8	95139394	95220815	81422	2	1015	uc011lgo.1	-2186	ENSG00000079112	CDH17	cadherin 17
chr8	100882001	100883000	1000	*	62	95	Intron (uc003yiv.4/157680, intron 59 of 61)	8	100890223	100906242	16020	2	1345	uc003yiy.2	23242	ENSG00000164919	COX6C	cytochrome c oxidase subunit 6C
chr8	101290001	101291000	1000	*	62	76	Intron (uc003yjj.1/25897, intron 3 of 10)	8	101269288	101315487	46200	2	25897	uc003yjj.1	24487	ENSG00000034677	RNF19A	ring finger protein 19A, RBR E3 ubiquitin protein ligase
chr8	123837001	123838000	1000	*	62	75	Intron (uc003ypk.1/22882, intron 1 of 3)	8	123793901	123986755	192855	1	22882	uc003ypk.1	43100	ENSG00000178764	ZHX2	zinc fingers and homeoboxes 2
chr8	125628001	125629000	1000	*	62	78	Intron (uc003yrj.2/9788, intron 3 of 13)	8	125563028	125581062	18035	2	9788	uc003yri.2	-46939	ENSG00000170873	MTSS1	MTSS1, I-BAR domain containing
chr8	127401001	127402000	1000	*	62	64	Distal Intergenic	8	127564683	127570711	6029	2	157638	uc003yrz.2	168711	ENSG00000168672	FAM84B	family with sequence similarity 84 member B
chr8	127466001	127467000	1000	*	62	69	Distal Intergenic	8	127564683	127570711	6029	2	157638	uc003yrz.2	103711	ENSG00000168672	FAM84B	family with sequence similarity 84 member B
chr8	142233001	142234000	1000	*	62	85	Intron (uc003ywc.1/57210, intron 1 of 6)	8	142217274	142238673	21400	2	57210	uc003ywc.1	4673	ENSG00000022567	SLC45A4	solute carrier family 45 member 4
chr8	143410001	143411000	1000	*	62	104	Intron (uc003ywj.3/203062, intron 5 of 12)	8	143293441	143436124	142684	2	203062	uc003ywj.3	25124	ENSG00000171045	TSNARE1	t-SNARE domain containing 1
chr10	112327001	112328000	1000	*	62	72	Promoter (<=1kb)	10	112327449	112364392	36944	1	9126	uc001kze.3	0	ENSG00000108055	SMC3	structural maintenance of chromosomes 3
chr10	112580001	112581000	1000	*	62	77	Intron (uc001kzf.2/282996, intron 10 of 13)	10	112628648	112630662	2015	2	282997	uc010qrd.1	49662	NA	PDCD4-AS1	PDCD4 antisense RNA 1
chr10	118827001	118828000	1000	*	62	69	Intron (uc010qsq.1/57698, intron 1 of 17)	10	118659823	118886097	226275	2	57698	uc010qsq.1	58097	ENSG00000187164	SHTN1	shootin 1
chr13	114113001	114114000	1000	*	62	94	Exon (uc001vtr.1/55208, exon 6 of 7)	13	114076260	114107839	31580	2	113622	uc001vtq.1	-5162	ENSG00000153531	ADPRHL1	ADP-ribosylhydrolase like 1
chr16	85231001	85232000	1000	*	62	129	Distal Intergenic	16	85170756	85183049	12294	1	400548	uc021tmb.1	60245	ENSG00000278214	LINC02139	long intergenic non-protein coding RNA 2139
chr16	88954001	88955000	1000	*	62	133	Intron (uc002fml.2/863, intron 4 of 10)	16	88941263	88947565	6303	2	863	uc002fmk.2	-6436	ENSG00000129993	CBFA2T3	CBFA2/RUNX1 translocation partner 3
chr16	89158001	89159000	1000	*	62	110	Promoter (1-2kb)	16	89160217	89222171	61955	1	197322	uc002fmp.3	-1217	ENSG00000176715	ACSF3	acyl-CoA synthetase family member 3
chr17	58541001	58542000	1000	*	62	61	Exon (uc002iys.1/10513, exon 6 of 13)	17	58499865	58508787	8923	1	124773	uc002iyq.3	41136	ENSG00000141371	C17orf64	chromosome 17 open reading frame 64
chr17	64369001	64370000	1000	*	62	69	Intron (uc002jfo.1/5578, intron 2 of 14)	17	64298926	64806862	507937	1	5578	uc002jfp.1	70075	ENSG00000154229	PRKCA	protein kinase C alpha
chr17	68946001	68947000	1000	*	62	77	Distal Intergenic	17	68165676	68176183	10508	1	3759	uc002jir.3	780325	ENSG00000123700	KCNJ2	potassium voltage-gated channel subfamily J member 2
chr17	74610001	74611000	1000	*	62	85	Distal Intergenic	17	74561461	74582145	20685	2	10610	uc002jsg.4	-27856	ENSG00000070731	ST6GALNAC2	ST6 N-acetylgalactosaminide alpha-2,6-sialyltransferase 2
chr17	82448001	82449000	1000	*	62	165	Distal Intergenic	17	81174666	81188573	13908	1	388574	uc021ufy.1	1273335	ENSG00000232938	RPL23AP87	ribosomal protein L23a pseudogene 87
chr18	77252001	77253000	1000	*	62	71	Intron (uc002lnd.3/4772, intron 9 of 9)	18	77287119	77289323	2205	1	4772	uc010drc.3	-34119	ENSG00000131196	NFATC1	nuclear factor of activated T cells 1
chr19	7331001	7332000	1000	*	62	82	Distal Intergenic	19	7151995	7294011	142017	2	3643	uc002mgf.3	-36990	ENSG00000171105	INSR	insulin receptor
chrX	3524001	3525000	1000	*	62	83	3' UTR	23	3522384	3631675	109292	2	5613	uc010nde.3	106675	ENSG00000183943	PRKX	protein kinase, X-linked
chr1	89994001	89995000	1000	*	61	68	Intron (uc001dnh.3/23507, intron 1 of 7)	1	89990397	90063420	73024	1	23507	uc001dni.3	3604	ENSG00000197147	LRRC8B	leucine rich repeat containing 8 VRAC subunit B
chr1	160125001	160126000	1000	*	61	76	Exon (uc001fve.4/480, exon 3 of 22)	1	160121352	160156767	35416	1	480	uc001fvf.4	3649	ENSG00000132681	ATP1A4	ATPase Na+/K+ transporting subunit alpha 4
chr3	98510001	98511000	1000	*	61	68	Exon (uc003dsy.4/10402, exon 10 of 11)	3	98451548	98514689	63142	1	10402	uc010hpd.4	58453	ENSG00000064225	ST3GAL6	ST3 beta-galactoside alpha-2,3-sialyltransferase 6
chr3	98519001	98520000	1000	*	61	69	Exon (uc003dtd.3/131566, exon 15 of 16)	3	98451548	98514689	63142	1	10402	uc010hpd.4	67453	ENSG00000064225	ST3GAL6	ST3 beta-galactoside alpha-2,3-sialyltransferase 6
chr3	189340001	189341000	1000	*	61	61	Distal Intergenic	3	189349216	189599284	250069	1	8626	uc003frx.2	-8216	ENSG00000073282	TP63	tumor protein p63
chr5	72063001	72064000	1000	*	61	74	Distal Intergenic	5	72112418	72179059	66642	1	3842	uc011csi.1	-48418	ENSG00000083312	TNPO1	transportin 1
chr5	181045001	181046000	1000	*	61	105	Distal Intergenic	5	180794288	180795226	939	1	81399	uc011dhm.2	250713	ENSG00000284662	OR4F16	olfactory receptor family 4 subfamily F member 16
chr7	155335001	155336000	1000	*	61	117	Distal Intergenic	7	155293953	155326539	32587	2	285888	uc003wmc.1	-8462	ENSG00000146910	CNPY1	canopy FGF signaling regulator 1
chr8	98358001	98359000	1000	*	61	70	Distal Intergenic	8	98285714	98290176	4463	2	85453	uc003yhy.3	-67825	ENSG00000180543	TSPYL5	TSPY like 5
chr8	125357001	125358000	1000	*	61	65	Intron (uc010mdl.3/157378, intron 1 of 6)	8	125323159	125384940	61782	2	157378	uc010mdl.3	26940	ENSG00000164983	TMEM65	transmembrane protein 65
chr8	125787001	125788000	1000	*	61	86	Distal Intergenic	8	125563028	125740730	177703	2	9788	uc003yrl.2	-46271	ENSG00000170873	MTSS1	MTSS1, I-BAR domain containing
chr8	127613001	127614000	1000	*	61	85	Distal Intergenic	8	127564683	127570711	6029	2	157638	uc003yrz.2	-42290	ENSG00000168672	FAM84B	family with sequence similarity 84 member B
chr8	129453001	129454000	1000	*	61	63	Distal Intergenic	8	129162362	129162434	73	1	100302281	uc022bbk.1	290639	ENSG00000221261	MIR1208	microRNA 1208
chr8	130620001	130621000	1000	*	61	93	Distal Intergenic	8	130760442	130799134	38693	2	56169	uc003ysr.3	178134	ENSG00000147697	GSDMC	gasdermin C
chr8	141554001	141555000	1000	*	61	72	Exon (uc003yvn.3/27161, exon 14 of 19)	8	141522081	141527252	5172	1	54108	uc022bbv.1	31920	ENSG00000104472	CHRAC1	chromatin accessibility complex 1
chr9	137517001	137518000	1000	*	61	148	Distal Intergenic	9	137533651	137736688	203038	1	1289	uc004cfe.4	-15651	ENSG00000130635	COL5A1	collagen type V alpha 1 chain
chr10	100360001	100361000	1000	*	61	65	Intron (uc001kpn.2/60495, intron 9 of 11)	10	100188903	100206704	17802	2	3257	uc001kpl.3	-153297	ENSG00000107521	HPS1	HPS1, biogenesis of lysosomal organelles complex 3 subunit 1
chr10	114087001	114088000	1000	*	61	61	Exon (uc010qri.2/390003, exon 11 of 19)	10	114067936	114116353	48418	2	390003	uc010qri.2	28353	ENSG00000243316	GUCY2GP	guanylate cyclase 2G, pseudogene
chr10	121193001	121194000	1000	*	61	79	Intron (uc001led.3/2869, intron 8 of 15)	10	121137484	121137555	72	1	100616398	uc021pzq.1	55517	ENSG00000265719	MIR4681	microRNA 4681
chr10	125493001	125494000	1000	*	61	87	Intron (uc001lhj.3/119587, intron 15 of 19)	10	125425871	125456913	31043	1	2849	uc001lhh.3	67130	ENSG00000154478	GPR26	G protein-coupled receptor 26
chr16	22678001	22679000	1000	*	61	89	Distal Intergenic	16	22729603	22803362	73760	1	693131	uc021tfc.1	-50603	ENSG00000263690	MIR548D2	microRNA 548d-2
chr16	89074001	89075000	1000	*	61	112	Distal Intergenic	16	88951454	89043504	92051	2	863	uc002fmn.2	-30497	ENSG00000129993	CBFA2T3	CBFA2/RUNX1 translocation partner 3
chr17	50398001	50399000	1000	*	61	87	Distal Intergenic	17	49710837	50237377	526541	2	56934	uc002itz.2	-160624	ENSG00000154975	CA10	carbonic anhydrase 10
chr17	50424001	50425000	1000	*	61	87	Distal Intergenic	17	49710837	50237377	526541	2	56934	uc002itz.2	-186624	ENSG00000154975	CA10	carbonic anhydrase 10
chr17	62144001	62145000	1000	*	61	68	Exon (uc002jdz.2/2081, exon 8 of 22)	17	62081615	62097994	16380	2	3384	uc010wpx.1	-46007	ENSG00000108622	ICAM2	intercellular adhesion molecule 2
chr17	65229001	65230000	1000	*	61	69	Intron (uc002jfv.4/9931, intron 1 of 30)	17	65066554	65235605	169052	2	9931	uc002jfv.4	5605	ENSG00000198265	HELZ	helicase with zinc finger
chr17	72630001	72631000	1000	*	61	92	Distal Intergenic	17	72606022	72619897	13876	2	342510	uc002jlb.2	-10104	ENSG00000186407	CD300E	CD300e molecule
chr17	77087001	77088000	1000	*	61	81	Intron (uc010dhs.4/146713, intron 14 of 14)	17	77076289	77084685	8397	1	64772	uc002jww.4	10712	ENSG00000167280	ENGASE	endo-beta-N-acetylglucosaminidase
chr19	39599001	39600000	1000	*	61	67	Intron (uc002oki.3/390928, intron 12 of 12)	19	39616420	39670046	53627	1	10298	uc002okj.1	-16420	ENSG00000130669	PAK4	p21 (RAC1) activated kinase 4
chr19	48822001	48823000	1000	*	61	87	Promoter (<=1kb)	19	48799709	48823332	23624	2	93233	uc002pir.2	332	ENSG00000105479	CCDC114	coiled-coil domain containing 114
chr21	8989001	8990000	1000	*	61	68	Distal Intergenic	21	9825832	9826011	180	1	100500862	uc021wgv.1	-835832	ENSG00000275708	MIR3648-1	microRNA 3648-1
chr1	16606001	16607000	1000	*	60	78	Intron (uc001ayf.3/54455, intron 5 of 10)	1	16618820	16641930	23111	2	54455	uc001ayh.3	34930	ENSG00000037637	FBXO42	F-box protein 42
chr1	36966001	36967000	1000	*	60	67	Distal Intergenic	1	36931644	36948915	17272	2	1441	uc001cax.2	-17086	ENSG00000119535	CSF3R	colony stimulating factor 3 receptor
chr1	156414001	156415000	1000	*	60	69	Distal Intergenic	1	156395430	156400493	5064	2	10485	uc001fpa.3	-13508	ENSG00000125462	C1orf61	chromosome 1 open reading frame 61
chr1	202204001	202205000	1000	*	60	71	Intron (uc001gxu.3/59352, intron 3 of 17)	1	202208056	202276067	68012	1	59352	uc009xac.1	-3056	ENSG00000133067	LGR6	leucine rich repeat containing G protein-coupled receptor 6
chr2	10312001	10313000	1000	*	60	129	Intron (uc021vds.1/348738, intron 2 of 2)	2	10332740	10332797	58	2	100422929	uc021vdt.1	19797	ENSG00000265418	MIR4261	microRNA 4261
chr8	66899001	66900000	1000	*	60	66	Distal Intergenic	8	66933791	67012755	78965	1	85479	uc003xvs.1	-33791	ENSG00000147570	DNAJC5B	DnaJ heat shock protein family (Hsp40) member C5 beta
chr8	86564001	86565000	1000	*	60	74	Promoter (2-3kb)	8	86566828	86567905	1078	2	100288527	uc003ydl.1	2905	NA	REXO1L2P	REXO1 like 2, pseudogene
chr8	95198001	95199000	1000	*	60	62	Intron (uc003ygh.2/1015, intron 3 of 17)	8	95139394	95220815	81422	2	1015	uc003ygh.2	21815	ENSG00000079112	CDH17	cadherin 17
chr8	101287001	101288000	1000	*	60	71	Exon (uc003yjj.1/25897, exon 4 of 11)	8	101269288	101315487	46200	2	25897	uc003yjj.1	27487	ENSG00000034677	RNF19A	ring finger protein 19A, RBR E3 ubiquitin protein ligase
chr8	102692001	102693000	1000	*	60	76	Distal Intergenic	8	102698770	102803439	104670	2	83988	uc003yke.3	110439	ENSG00000104490	NCALD	neurocalcin delta
chr8	120215001	120216000	1000	*	60	69	Distal Intergenic	8	120220610	120257914	37305	1	114569	uc003yop.3	-4610	ENSG00000147676	MAL2	mal, T cell differentiation protein 2 (gene/pseudogene)
chr8	122758001	122759000	1000	*	60	72	Distal Intergenic	8	122625271	122653630	28360	2	3037	uc003yph.2	-104371	ENSG00000170961	HAS2	hyaluronan synthase 2
chr8	125625001	125626000	1000	*	60	73	Intron (uc003yrj.2/9788, intron 3 of 13)	8	125563028	125581062	18035	2	9788	uc003yri.2	-43939	ENSG00000170873	MTSS1	MTSS1, I-BAR domain containing
chr8	127594001	127595000	1000	*	60	77	Distal Intergenic	8	127564683	127570711	6029	2	157638	uc003yrz.2	-23290	ENSG00000168672	FAM84B	family with sequence similarity 84 member B
chr8	127644001	127645000	1000	*	60	72	Distal Intergenic	8	127564683	127570711	6029	2	157638	uc003yrz.2	-73290	ENSG00000168672	FAM84B	family with sequence similarity 84 member B
chr8	131343001	131344000	1000	*	60	80	Intron (uc003yta.2/50807, intron 3 of 29)	8	131307601	131308779	1179	2	29065	uc003ytc.2	-34222	NA	ASAP1-IT1	ASAP1 intronic transcript 1
chr8	133382001	133383000	1000	*	60	75	Intron (uc003yti.3/3786, intron 1 of 14)	8	133133105	133459509	326405	2	3786	uc003yti.3	76509	ENSG00000184156	KCNQ3	potassium voltage-gated channel subfamily Q member 3
chr8	142012001	142013000	1000	*	60	129	Promoter (<=1kb)	8	141668481	142011412	342932	2	5747	uc011ljr.2	-589	ENSG00000169398	PTK2	protein tyrosine kinase 2
chr8	144947001	144948000	1000	*	60	114	Promoter (<=1kb)	8	144939912	144947434	7523	2	83481	uc003zaa.1	0	ENSG00000261150	EPPK1	epiplakin 1
chr9	33233001	33234000	1000	*	60	88	Distal Intergenic	9	33240196	33248565	8370	1	27290	uc003zsh.3	-6196	ENSG00000122711	SPINK4	serine peptidase inhibitor, Kazal type 4
chr10	99834001	99835000	1000	*	60	110	Distal Intergenic	10	99639383	99790585	151203	2	55118	uc001kov.3	-43416	ENSG00000095713	CRTAC1	cartilage acidic protein 1
chr10	99937001	99938000	1000	*	60	68	Intron (uc001kow.4/27291, intron 3 of 8)	10	99894381	100004654	110274	1	27291	uc009xvy.3	42620	ENSG00000166024	R3HCC1L	R3H domain and coiled-coil containing 1 like
chr10	103736001	103737000	1000	*	60	95	Intron (uc009xwx.1/79591, intron 2 of 7)	10	103605356	103751795	146440	2	79591	uc009xwx.1	14795	ENSG00000120029	ARMH3	armadillo-like helical domain containing 3
chr10	104128001	104129000	1000	*	60	64	Exon (uc001kux.2/8729, exon 22 of 40)	10	104153867	104162286	8420	1	4791	uc001kva.4	-24867	ENSG00000077150	NFKB2	nuclear factor kappa B subunit 2
chr10	113981001	113982000	1000	*	60	106	Distal Intergenic	10	113909622	113943537	33916	2	57678	uc009xxy.2	-37464	ENSG00000119927	GPAM	glycerol-3-phosphate acyltransferase, mitochondrial
chr10	114509001	114510000	1000	*	60	85	Intron (uc001kzz.3/143187, intron 7 of 7)	10	114393929	114394013	85	1	100422909	uc021pyf.1	115072	ENSG00000264763	MIR4295	microRNA 4295
chr10	119427001	119428000	1000	*	60	107	Distal Intergenic	10	119243804	119304579	60776	2	196047	uc001ldg.3	-122422	ENSG00000229847	EMX2OS	EMX2 opposite strand/antisense RNA
chr10	125664001	125665000	1000	*	60	64	Intron (uc001lhj.3/119587, intron 2 of 19)	10	125505152	125651500	146349	2	119587	uc001lhk.1	-12501	ENSG00000121898	CPXM2	carboxypeptidase X, M14 family member 2
chr12	65923001	65924000	1000	*	60	64	Distal Intergenic	12	65672767	65860687	187921	1	253827	uc021qzy.1	250234	ENSG00000174099	MSRB3	methionine sulfoxide reductase B3
chr12	66036001	66037000	1000	*	60	63	Distal Intergenic	12	66217437	66221867	4431	1	8091	uc001ssp.1	-180437	ENSG00000149948	HMGA2	high mobility group AT-hook 2
chr12	130646001	130647000	1000	*	60	139	Promoter (<=1kb)	12	130636138	130646223	10086	2	440119	uc001uig.2	0	ENSG00000250208	FZD10-DT	FZD10 divergent transcript
chr16	847001	848000	1000	*	60	96	Promoter (2-3kb)	16	848041	850733	2693	2	51764	uc002ckh.4	2733	ENSG00000127588	GNG13	G protein subunit gamma 13
chr16	89996001	89997000	1000	*	60	72	Promoter (<=1kb)	16	89996843	90002505	5663	1	10381	uc002fpj.1	0	ENSG00000258947	TUBB3	tubulin beta 3 class III
chr17	36114001	36115000	1000	*	60	111	Distal Intergenic	17	36046434	36105096	58663	2	6928	uc021tvw.1	-8905	ENSG00000275410	HNF1B	HNF1 homeobox B
chr17	36137001	36138000	1000	*	60	85	Distal Intergenic	17	36046434	36105096	58663	2	6928	uc021tvw.1	-31905	ENSG00000275410	HNF1B	HNF1 homeobox B
chr17	37791001	37792000	1000	*	60	81	Promoter (1-2kb)	17	37793333	37815072	21740	1	10948	uc010weg.2	-1333	ENSG00000131748	STARD3	StAR related lipid transfer domain containing 3
chr17	37970001	37971000	1000	*	60	72	Intron (uc002hsu.4/22806, intron 3 of 7)	17	37913968	37934478	20511	2	22806	uc010wel.3	-35523	ENSG00000161405	IKZF3	IKAROS family zinc finger 3
chr17	50819001	50820000	1000	*	60	66	Distal Intergenic	17	51062880	51065012	2133	1	100506650	uc021uaf.1	-242880	NA	C17orf112	chromosome 17 open reading frame 112
chr17	58250001	58251000	1000	*	60	83	Distal Intergenic	17	58227302	58248260	20959	1	762	uc010wou.2	22699	ENSG00000167434	CA4	carbonic anhydrase 4
chr17	58433001	58434000	1000	*	60	64	Intron (uc002iyo.1/84669, intron 1 of 33)	17	58254691	58469586	214896	2	84669	uc002iyo.1	35586	ENSG00000170832	USP32	ubiquitin specific peptidase 32
chr17	71304001	71305000	1000	*	60	82	Promoter (2-3kb)	17	71279763	71307054	27292	2	23580	uc002jjn.3	2054	ENSG00000179604	CDC42EP4	CDC42 effector protein 4
chr17	71984001	71985000	1000	*	60	64	Distal Intergenic	17	71745409	71824676	79268	2	283982	uc010dfo.2	-159325	NA	LINC00469	long intergenic non-protein coding RNA 469
chr17	72629001	72630000	1000	*	60	71	Distal Intergenic	17	72606022	72619897	13876	2	342510	uc002jlb.2	-9104	ENSG00000186407	CD300E	CD300e molecule
chr20	46041001	46042000	1000	*	60	76	Distal Intergenic	20	45926888	45985474	58587	2	23613	uc002xth.3	-55527	ENSG00000101040	ZMYND8	zinc finger MYND-type containing 8
chr21	8994001	8995000	1000	*	60	90	Distal Intergenic	21	9825832	9826011	180	1	100500862	uc021wgv.1	-830832	ENSG00000275708	MIR3648-1	microRNA 3648-1
chr21	45924001	45925000	1000	*	60	63	Exon (uc002zfe.1/54084, exon 11 of 12)	21	45937098	45938860	1763	1	114043	uc002zff.4	-12098	NA	TSPEAR-AS2	TSPEAR antisense RNA 2
chr22	45328001	45329000	1000	*	60	119	Intron (uc003bfm.3/112885, intron 3 of 13)	22	45277043	45404874	127832	2	112885	uc003bfm.3	75874	ENSG00000056487	PHF21B	PHD finger protein 21B
chr1	6150001	6151000	1000	*	59	88	Exon (uc009vlv.2/8514, exon 10 of 16)	1	6161847	6191808	29962	2	26038	uc001alz.2	40808	ENSG00000116254	CHD5	chromodomain helicase DNA binding protein 5
chr1	16739001	16740000	1000	*	59	85	Intron (uc001ayl.1/374955, intron 5 of 16)	1	16722176	16763919	41744	2	374955	uc001ayl.1	23919	ENSG00000187144	SPATA21	spermatogenesis associated 21
chr1	16753001	16754000	1000	*	59	78	Intron (uc001ayl.1/374955, intron 3 of 16)	1	16722176	16763919	41744	2	374955	uc001ayl.1	9919	ENSG00000187144	SPATA21	spermatogenesis associated 21
chr1	120833001	120834000	1000	*	59	64	Distal Intergenic	1	120839005	120855681	16677	1	653820	uc009whp.3	-5005	ENSG00000188610	FAM72B	family with sequence similarity 72 member B
chr1	201513001	201514000	1000	*	59	69	Distal Intergenic	1	201489032	201489720	689	1	376693	uc010ppt.3	23969	NA	RPS10P7	ribosomal protein S10 pseudogene 7
chr1	202205001	202206000	1000	*	59	73	Promoter (2-3kb)	1	202208056	202276067	68012	1	59352	uc009xac.1	-2056	ENSG00000133067	LGR6	leucine rich repeat containing G protein-coupled receptor 6
chr3	98644001	98645000	1000	*	59	80	Distal Intergenic	3	98568232	98620533	52302	2	131566	uc003dtf.1	-23468	ENSG00000057019	DCBLD2	discoidin, CUB and LCCL domain containing 2
chr3	112019001	112020000	1000	*	59	64	Distal Intergenic	3	111859752	112013074	153323	2	285335	uc010hqc.3	-5927	ENSG00000172139	SLC9C1	solute carrier family 9 member C1
chr3	112045001	112046000	1000	*	59	92	Exon (uc003dyv.3/uc003dyv.3, exon 2 of 5)	3	112051916	112068666	16751	1	4345	uc010hqd.1	-5916	ENSG00000091972	CD200	CD200 molecule
chr4	1514001	1515000	1000	*	59	101	Distal Intergenic	4	1385340	1389782	4443	1	285464	uc003gdf.2	128661	ENSG00000163945	CRIPAK	cysteine rich PAK1 inhibitor
chr4	179097001	179098000	1000	*	59	61	Distal Intergenic	4	178649911	178911904	261994	1	285501	uc010iru.3	447090	ENSG00000231171	LINC01098	long intergenic non-protein coding RNA 1098
chr7	158522001	158523000	1000	*	59	117	Downstream (<1kb)	7	158523689	158535754	12066	2	57488	uc003wny.1	12754	ENSG00000117868	ESYT2	extended synaptotagmin 2
chr8	991001	992000	1000	*	59	75	Intron (uc003wpj.2/619343, intron 3 of 3)	8	833198	982931	149734	1	619343	uc003wpk.3	157803	NA	NA	NA
chr8	59223001	59224000	1000	*	59	90	Distal Intergenic	8	59323823	59364060	40238	1	137886	uc003xtl.3	-99823	ENSG00000215114	UBXN2B	UBX domain protein 2B
chr8	89625001	89626000	1000	*	59	78	Distal Intergenic	8	89049460	89339717	290258	2	4325	uc003yeb.4	-285284	ENSG00000156103	MMP16	matrix metallopeptidase 16
chr8	89881001	89882000	1000	*	59	74	Distal Intergenic	8	89049460	89339717	290258	2	4325	uc003yeb.4	-541284	ENSG00000156103	MMP16	matrix metallopeptidase 16
chr8	95237001	95238000	1000	*	59	63	Distal Intergenic	8	95139394	95229531	90138	2	1015	uc011lgp.1	-7470	ENSG00000079112	CDH17	cadherin 17
chr8	100863001	100864000	1000	*	59	73	Intron (uc003yiv.4/157680, intron 55 of 61)	8	100890223	100906242	16020	2	1345	uc003yiy.2	42242	ENSG00000164919	COX6C	cytochrome c oxidase subunit 6C
chr8	100881001	100882000	1000	*	59	62	Intron (uc003yiv.4/157680, intron 59 of 61)	8	100890223	100906242	16020	2	1345	uc003yiy.2	24242	ENSG00000164919	COX6C	cytochrome c oxidase subunit 6C
chr8	103707001	103708000	1000	*	59	62	Distal Intergenic	8	103661005	103667983	6979	2	7071	uc011lhk.1	-39018	ENSG00000155090	KLF10	Kruppel like factor 10
chr8	123914001	123915000	1000	*	59	93	Intron (uc003ypk.1/22882, intron 2 of 3)	8	123793901	123986755	192855	1	22882	uc003ypk.1	120100	ENSG00000178764	ZHX2	zinc fingers and homeoboxes 2
chr8	127353001	127354000	1000	*	59	64	Distal Intergenic	8	127564683	127570711	6029	2	157638	uc003yrz.2	216711	ENSG00000168672	FAM84B	family with sequence similarity 84 member B
chr8	127388001	127389000	1000	*	59	73	Distal Intergenic	8	127564683	127570711	6029	2	157638	uc003yrz.2	181711	ENSG00000168672	FAM84B	family with sequence similarity 84 member B
chr8	128343001	128344000	1000	*	59	72	Intron (uc003ysc.2/uc003ysc.2, intron 1 of 2)	8	128427857	128429441	1585	1	5462	uc003ysf.3	-83857	ENSG00000212993	POU5F1B	POU class 5 homeobox 1B
chr8	130309001	130310000	1000	*	59	64	Distal Intergenic	8	130228713	130253486	24774	2	728724	uc003ysp.2	-55515	ENSG00000250400	LINC00977	long intergenic non-protein coding RNA 977
chr8	131846001	131847000	1000	*	59	61	Intron (uc003ytd.4/114, intron 12 of 17)	8	131792547	132052835	260289	2	114	uc003ytd.4	205835	ENSG00000155897	ADCY8	adenylate cyclase 8
chr8	138206001	138207000	1000	*	59	105	Distal Intergenic	8	139155103	139165459	10357	2	51059	uc003yva.3	958459	ENSG00000147724	FAM135B	family with sequence similarity 135 member B
chr8	142907001	142908000	1000	*	59	72	Distal Intergenic	8	143257700	143257779	80	1	100616268	uc022bbz.1	-349700	ENSG00000265247	MIR4472-1	microRNA 4472-1
chr10	101070001	101071000	1000	*	59	70	Distal Intergenic	10	101088856	101125049	36194	1	26507	uc009xwe.3	-17856	ENSG00000119946	CNNM1	cyclin and CBS domain divalent metal cation transport mediator 1
chr10	103246001	103247000	1000	*	59	62	Intron (uc001kta.4/8945, intron 4 of 14)	10	103338639	103342950	4312	2	27343	uc001ktd.1	95950	ENSG00000166169	POLL	DNA polymerase lambda
chr10	112893001	112894000	1000	*	59	65	Distal Intergenic	10	112836790	112840662	3873	1	150	uc001kzo.3	56211	ENSG00000150594	ADRA2A	adrenoceptor alpha 2A
chr10	113283001	113284000	1000	*	59	74	Distal Intergenic	10	112836790	112840662	3873	1	150	uc001kzo.3	446211	ENSG00000150594	ADRA2A	adrenoceptor alpha 2A
chr10	126460001	126461000	1000	*	59	77	Intron (uc001lhu.1/9679, intron 3 of 8)	10	126305649	126478907	173259	2	9679	uc001lhu.1	17907	ENSG00000189319	FAM53B	family with sequence similarity 53 member B
chr16	914001	915000	1000	*	59	114	Intron (uc010brg.2/64788, intron 1 of 2)	16	903635	919056	15422	2	64788	uc010brg.2	4056	ENSG00000103227	LMF1	lipase maturation factor 1
chr16	4211001	4212000	1000	*	59	70	Distal Intergenic	16	4012650	4166186	153537	2	115	uc002cvx.3	-44815	ENSG00000162104	ADCY9	adenylate cyclase 9
chr16	14959001	14960000	1000	*	59	68	Exon (uc002dcv.3/23420, exon 14 of 31)	16	14927643	14990014	62372	1	23420	uc002dcv.3	31358	ENSG00000103512	NOMO1	NODAL modulator 1
chr16	14968001	14969000	1000	*	59	68	Exon (uc002dcv.3/23420, exon 19 of 31)	16	14995365	14995448	84	1	100423006	uc021tdk.1	-26365	ENSG00000266454	MIR3179-3	microRNA 3179-3
chr16	81097001	81098000	1000	*	59	97	5' UTR	16	81087102	81110872	23771	2	123775	uc010chf.3	12872	ENSG00000166455	C16orf46	chromosome 16 open reading frame 46
chr16	89879001	89880000	1000	*	59	64	Intron (uc002fou.1/2175, intron 3 of 42)	16	89803959	89883065	79107	2	2175	uc002fou.1	3065	ENSG00000187741	FANCA	Fanconi anemia complementation group A
chr17	36125001	36126000	1000	*	59	75	Distal Intergenic	17	36046434	36105096	58663	2	6928	uc021tvw.1	-19905	ENSG00000275410	HNF1B	HNF1 homeobox B
chr17	36144001	36145000	1000	*	59	79	Distal Intergenic	17	36046434	36105096	58663	2	6928	uc021tvw.1	-38905	ENSG00000275410	HNF1B	HNF1 homeobox B
chr17	39213001	39214000	1000	*	59	62	Promoter (1-2kb)	17	39210751	39211463	713	2	728279	uc010cxj.3	-1538	ENSG00000214518	KRTAP2-2	keratin associated protein 2-2
chr17	48238001	48239000	1000	*	59	73	Distal Intergenic	17	48243366	48246775	3410	1	6442	uc010wmh.1	-4366	ENSG00000108823	SGCA	sarcoglycan alpha
chr17	50823001	50824000	1000	*	59	138	Distal Intergenic	17	51062880	51065012	2133	1	100506650	uc021uaf.1	-238880	NA	C17orf112	chromosome 17 open reading frame 112
chr17	60838001	60839000	1000	*	59	86	Intron (uc010ddr.3/162333, intron 3 of 10)	17	60778675	60884011	105337	2	162333	uc010ddr.3	45011	ENSG00000173838	2020-03-10	membrane associated ring-CH-type finger 10
chr17	64744001	64745000	1000	*	59	65	Intron (uc002jfo.1/5578, intron 14 of 14)	17	64783190	64783286	97	1	693219	uc021ubx.1	-38190	ENSG00000207943	MIR634	microRNA 634
chr17	72480001	72481000	1000	*	59	61	3' UTR	17	72463001	72480937	17937	1	11314	uc031rej.1	17000	ENSG00000167851	CD300A	CD300a molecule
chr17	72482001	72483000	1000	*	59	65	Distal Intergenic	17	72463001	72480937	17937	1	11314	uc031rej.1	19000	ENSG00000167851	CD300A	CD300a molecule
chr17	72582001	72583000	1000	*	59	108	Promoter (<=1kb)	17	72581057	72590348	9292	1	146723	uc002jla.1	944	NA	C17orf77	chromosome 17 open reading frame 77
chr17	72644001	72645000	1000	*	59	78	Distal Intergenic	17	72667256	72742799	75544	1	326624	uc002jlc.2	-22256	ENSG00000172794	RAB37	RAB37, member RAS oncogene family
chr17	77949001	77950000	1000	*	59	104	Intron (uc002jxj.4/125058, intron 3 of 11)	17	77917652	77924656	7005	2	125058	uc002jxk.2	-24345	ENSG00000167291	TBC1D16	TBC1 domain family member 16
chr17	79555001	79556000	1000	*	59	120	Exon (uc002kat.4/55666, exon 12 of 17)	17	79523913	79536137	12225	2	55666	uc002kas.3	-18864	ENSG00000182446	NPLOC4	NPL4 homolog, ubiquitin recognition factor
chr17	80315001	80316000	1000	*	59	160	Promoter (1-2kb)	17	80317123	80321652	4530	1	400629	uc002keq.3	-1123	ENSG00000182459	TEX19	testis expressed 19
chr17	83242001	83243000	1000	*	59	107	Distal Intergenic	17	81174666	81188573	13908	1	388574	uc021ufy.1	2067335	ENSG00000232938	RPL23AP87	ribosomal protein L23a pseudogene 87
chr19	54413001	54414000	1000	*	59	89	Promoter (1-2kb)	19	54415991	54444915	28925	1	59284	uc010era.2	-1991	ENSG00000105605	CACNG7	calcium voltage-gated channel auxiliary subunit gamma 7
chr20	63432001	63433000	1000	*	59	84	Distal Intergenic	20	62921738	62934707	12970	1	140849	uc002yio.1	510263	NA	LINC00266-1	long intergenic non-protein coding RNA 266-1
chr21	45646001	45647000	1000	*	59	74	3' UTR	21	45646722	45660834	14113	2	23308	uc002zee.3	13834	ENSG00000160223	ICOSLG	inducible T cell costimulator ligand
chrY	528001	529000	1000	*	59	62	Distal Intergenic	24	535079	557558	22480	1	6473	uc004fou.1	-6079	ENSG00000185960	SHOX	short stature homeobox
chr1	16670001	16671000	1000	*	58	81	Intron (uc001ayg.3/54455, intron 1 of 9)	1	16576559	16678948	102390	2	54455	uc001ayg.3	7948	ENSG00000037637	FBXO42	F-box protein 42
chr1	16737001	16738000	1000	*	58	80	5' UTR	1	16722176	16763919	41744	2	374955	uc001ayl.1	25919	ENSG00000187144	SPATA21	spermatogenesis associated 21
chr1	206924001	206925000	1000	*	58	81	Distal Intergenic	1	206940948	206945839	4892	2	3586	uc001hen.1	20839	ENSG00000136634	IL10	interleukin 10
chr2	64808001	64809000	1000	*	58	60	Exon (uc002scz.3/54812, exon 8 of 10)	2	64834446	64843616	9171	1	339807	uc002sdd.3	-25446	ENSG00000233694	LINC02579	long intergenic non-protein coding RNA 2579
chr3	149291001	149292000	1000	*	58	60	Intron (uc003exe.3/25937, intron 1 of 5)	3	149235022	149375109	140088	2	25937	uc003exe.3	83109	ENSG00000018408	WWTR1	WW domain containing transcription regulator 1
chr4	2955001	2956000	1000	*	58	60	Promoter (<=1kb)	4	2939664	2955372	15709	2	8602	uc010icp.2	0	ENSG00000087269	NOP14	NOP14 nucleolar protein
chr7	76997001	76998000	1000	*	58	68	Intron (uc003ugf.3/54103, intron 12 of 30)	7	76958650	77035422	76773	2	54103	uc003ugg.1	37422	ENSG00000186088	GSAP	gamma-secretase activating protein
chr8	66483001	66484000	1000	*	58	84	Distal Intergenic	8	66439243	66474901	35659	2	286186	uc003xvk.2	-8100	ENSG00000254081	LINC01299	long intergenic non-protein coding RNA 1299
chr8	72919001	72920000	1000	*	58	72	Intron (uc011lff.2/100132891, intron 4 of 4)	8	72933486	72987819	54334	2	8989	uc003xza.3	67819	ENSG00000104321	TRPA1	transient receptor potential cation channel subfamily A member 1
chr8	73380001	73381000	1000	*	58	72	Distal Intergenic	8	73449626	73850584	400959	1	9312	uc003xzb.3	-68626	ENSG00000182674	KCNB2	potassium voltage-gated channel subfamily B member 2
chr8	94095001	94096000	1000	*	58	61	Distal Intergenic	8	93895758	94029901	134144	2	286144	uc003yfr.4	-65100	ENSG00000205133	TRIQK	triple QxxK/R motif containing
chr8	102660001	102661000	1000	*	58	64	Intron (uc010mbu.3/79977, intron 13 of 15)	8	102698770	102803439	104670	2	83988	uc003yke.3	142439	ENSG00000104490	NCALD	neurocalcin delta
chr8	105955001	105956000	1000	*	58	85	Distal Intergenic	8	105516483	105601252	84770	2	29967	uc003ymc.4	-353749	ENSG00000147650	LRP12	LDL receptor related protein 12
chr8	106061001	106062000	1000	*	58	113	Distal Intergenic	8	106331147	106816767	485621	1	23414	uc003ymd.3	-269147	ENSG00000169946	ZFPM2	zinc finger protein, FOG family member 2
chr8	125572001	125573000	1000	*	58	63	Intron (uc011lim.1/4715, intron 3 of 3)	8	125563028	125568813	5786	2	9788	uc003yrh.2	-3188	ENSG00000170873	MTSS1	MTSS1, I-BAR domain containing
chr8	125931001	125932000	1000	*	58	101	Distal Intergenic	8	125951884	125957988	6105	1	157381	uc003yro.1	-19884	ENSG00000249816	LINC00964	long intergenic non-protein coding RNA 964
chr8	127412001	127413000	1000	*	58	77	Distal Intergenic	8	127564683	127570711	6029	2	157638	uc003yrz.2	157711	ENSG00000168672	FAM84B	family with sequence similarity 84 member B
chr8	129766001	129767000	1000	*	58	75	Distal Intergenic	8	130228713	130253486	24774	2	728724	uc003ysp.2	486486	ENSG00000250400	LINC00977	long intergenic non-protein coding RNA 977
chr8	130248001	130249000	1000	*	58	82	Intron (uc003ysp.2/728724, intron 1 of 2)	8	130228713	130253486	24774	2	728724	uc003ysp.2	4486	ENSG00000250400	LINC00977	long intergenic non-protein coding RNA 977
chr8	131247001	131248000	1000	*	58	75	Intron (uc003yta.2/50807, intron 4 of 29)	8	131064351	131193126	128776	2	50807	uc003ysz.2	-53875	ENSG00000153317	ASAP1	ArfGAP with SH3 domain, ankyrin repeat and PH domain 1
chr8	141517001	141518000	1000	*	58	65	Distal Intergenic	8	141521397	141527252	5856	1	54108	uc003yvl.3	-3397	ENSG00000104472	CHRAC1	chromatin accessibility complex 1
chr8	143102001	143103000	1000	*	58	75	Distal Intergenic	8	143257700	143257779	80	1	100616268	uc022bbz.1	-154700	ENSG00000265247	MIR4472-1	microRNA 4472-1
chr9	42336001	42337000	1000	*	58	64	Distal Intergenic	9	42368303	42411863	43561	1	441425	uc004acd.3	-31303	ENSG00000276203	ANKRD20A3	ankyrin repeat domain 20 family member A3
chr10	99623001	99624000	1000	*	58	75	Exon (uc001kos.3/401647, exon 3 of 5)	10	99609995	99631335	21341	1	401647	uc001kos.3	13006	ENSG00000155265	GOLGA7B	golgin A7 family member B
chr10	100113001	100114000	1000	*	58	79	Distal Intergenic	10	100154975	100155064	90	2	100302133	uc021pwu.1	41064	ENSG00000284415	MIR1287	microRNA 1287
chr10	104823001	104824000	1000	*	58	80	Intron (uc001kwm.3/54805, intron 4 of 7)	10	104847774	104913384	65611	2	22978	uc010qqp.2	89384	ENSG00000076685	NT5C2	5'-nucleotidase, cytosolic II
chr10	116783001	116784000	1000	*	58	74	Distal Intergenic	10	116853124	116931125	78002	1	26033	uc001lce.3	-69124	ENSG00000107518	ATRNL1	attractin like 1
chr10	117717001	117718000	1000	*	58	84	Distal Intergenic	10	117816442	118031819	215378	2	2674	uc001lci.3	313819	ENSG00000151892	GFRA1	GDNF family receptor alpha 1
chr10	119626001	119627000	1000	*	58	99	Distal Intergenic	10	119764427	119806114	41688	2	22841	uc001ldj.2	179114	ENSG00000107560	RAB11FIP2	RAB11 family interacting protein 2
chr10	123255001	123256000	1000	*	58	124	Intron (uc001lfg.4/2263, intron 6 of 10)	10	123239354	123243317	3964	2	2263	uc001lfk.1	-11684	ENSG00000066468	FGFR2	fibroblast growth factor receptor 2
chr14	76456001	76457000	1000	*	58	63	Intron (uc001xse.3/112752, intron 2 of 3)	14	76452096	76550416	98321	1	112752	uc031qpj.1	3905	ENSG00000119650	IFT43	intraflagellar transport 43
chr14	99928001	99929000	1000	*	58	92	Intron (uc031qqj.1/84193, intron 3 of 12)	14	99864083	99946581	82499	2	84193	uc031qqj.1	17581	ENSG00000183576	SETD3	SET domain containing 3
chr16	846001	847000	1000	*	58	107	Exon (uc002cke.4/63922, exon 18 of 22)	16	848041	850733	2693	2	51764	uc002ckh.4	3733	ENSG00000127588	GNG13	G protein subunit gamma 13
chr16	22614001	22615000	1000	*	58	78	Distal Intergenic	16	22557019	22588186	31168	1	653786	uc002dlh.3	56982	ENSG00000257838	LOC653786	otoancorin pseudogene
chr16	84266001	84267000	1000	*	58	71	Intron (uc010voc.2/93107, intron 2 of 2)	16	84254741	84273356	18616	2	93107	uc010voc.2	6356	ENSG00000168418	KCNG4	potassium voltage-gated channel modifier subfamily G member 4
chr16	85346001	85347000	1000	*	58	137	Distal Intergenic	16	85339832	85339931	100	2	100847022	uc031qxb.1	-6070	ENSG00000266307	MIR5093	microRNA 5093
chr16	86975001	86976000	1000	*	58	66	Distal Intergenic	16	86612115	86615304	3190	1	2300	uc002fjr.3	362886	ENSG00000176678	FOXL1	forkhead box L1
chr16	88244001	88245000	1000	*	58	128	Distal Intergenic	16	88003624	88110924	107301	1	54971	uc002fkr.3	240377	ENSG00000172530	BANP	BTG3 associated nuclear protein
chr17	42019001	42020000	1000	*	58	92	Promoter (<=1kb)	17	42018172	42019833	1662	2	5539	uc002iep.3	0	ENSG00000108849	PPY	pancreatic polypeptide
chr17	45379001	45380000	1000	*	58	67	Intron (uc002ilj.3/3690, intron 12 of 14)	17	45401142	45452332	51191	1	124989	uc002ill.1	-21142	ENSG00000178852	EFCAB13	EF-hand calcium binding domain 13
chr17	47797001	47798000	1000	*	58	85	5' UTR	17	47778690	47785528	6839	2	10237	uc002ipj.1	-11473	ENSG00000121073	SLC35B1	solute carrier family 35 member B1
chr17	48381001	48382000	1000	*	58	99	Distal Intergenic	17	48351788	48358846	7059	1	162461	uc021tzz.1	29213	ENSG00000167105	TMEM92	transmembrane protein 92
chr17	49926001	49927000	1000	*	58	82	Intron (uc002itv.4/56934, intron 4 of 9)	17	49707674	50235729	528056	2	56934	uc002itv.4	308729	ENSG00000154975	CA10	carbonic anhydrase 10
chr17	50420001	50421000	1000	*	58	64	Distal Intergenic	17	49710837	50237377	526541	2	56934	uc002itz.2	-182624	ENSG00000154975	CA10	carbonic anhydrase 10
chr17	63233001	63234000	1000	*	58	74	Distal Intergenic	17	63184822	63223821	39000	1	8787	uc002jfg.3	48179	ENSG00000108370	RGS9	regulator of G protein signaling 9
chr17	72105001	72106000	1000	*	58	64	Distal Intergenic	17	72199795	72202422	2628	1	6169	uc002jjy.1	-93795	ENSG00000172809	RPL38	ribosomal protein L38
chr17	72263001	72264000	1000	*	58	82	Distal Intergenic	17	72270386	72311023	40638	1	64446	uc002jkf.3	-6386	ENSG00000171595	DNAI2	dynein axonemal intermediate chain 2
chr17	72620001	72621000	1000	*	58	95	Promoter (<=1kb)	17	72606022	72619897	13876	2	342510	uc002jlb.2	-104	ENSG00000186407	CD300E	CD300e molecule
chr17	74930001	74931000	1000	*	58	65	Intron (uc002jth.3/146664, intron 11 of 16)	17	74942332	74946471	4140	1	146664	uc002jtj.3	-11332	ENSG00000167889	MGAT5B	mannosyl (alpha-1,6-)-glycoprotein beta-1,6-N-acetyl-glucosaminyltransferase, isozyme B
chr17	76612001	76613000	1000	*	58	88	Distal Intergenic	17	76419778	76573476	153699	2	8632	uc010dhp.2	-38525	ENSG00000187775	DNAH17	dynein axonemal heavy chain 17
chr17	78882001	78883000	1000	*	58	66	Exon (uc002jyt.1/57521, exon 21 of 34)	17	78923236	78940173	16938	1	57521	uc002jyu.1	-40236	ENSG00000141564	RPTOR	regulatory associated protein of MTOR complex 1
chr18	23924001	23925000	1000	*	58	64	Intron (uc002kvs.4/6875, intron 14 of 15)	18	23806409	23971650	165242	1	6875	uc002kvu.4	117592	ENSG00000141384	TAF4B	TATA-box binding protein associated factor 4b
chr19	480001	481000	1000	*	58	84	Distal Intergenic	19	463346	474983	11638	2	284451	uc010drp.3	-5018	ENSG00000181781	ODF3L2	outer dense fiber of sperm tails 3 like 2
chr20	5400001	5401000	1000	*	58	64	Distal Intergenic	20	5412603	5426394	13792	2	100507629	uc010gbl.2	25394	ENSG00000226995	LINC00658	long intergenic non-protein coding RNA 658
chr20	29411001	29412000	1000	*	58	93	Distal Intergenic	20	29611879	29634007	22129	1	284802	uc002wvm.1	-199879	NA	FRG1BP	FSHD region gene 1 family member B, pseudogene
chr21	43337001	43338000	1000	*	58	98	Promoter (1-2kb)	21	43305219	43339142	33924	2	25966	uc002yzu.3	1142	ENSG00000157617	C2CD2	C2 calcium dependent domain containing 2
chr1	16561001	16562000	1000	*	57	66	Promoter (1-2kb)	1	16558182	16563659	5478	2	79363	uc001ayd.3	1659	ENSG00000132881	CPLANE2	ciliogenesis and planar polarity effector 2
chr1	16648001	16649000	1000	*	57	76	Intron (uc001ayg.3/54455, intron 1 of 9)	1	16576559	16643088	66530	2	54455	uc001ayf.3	-4913	ENSG00000037637	FBXO42	F-box protein 42
chr1	16757001	16758000	1000	*	57	76	5' UTR	1	16722176	16763919	41744	2	374955	uc001ayl.1	5919	ENSG00000187144	SPATA21	spermatogenesis associated 21
chr1	29723001	29724000	1000	*	57	81	Distal Intergenic	1	29646722	29653325	6604	1	10076	uc001brx.3	76279	ENSG00000060656	PTPRU	protein tyrosine phosphatase, receptor type U
chr2	138643001	138644000	1000	*	57	64	Distal Intergenic	2	138721808	138725014	3207	1	3176	uc002tvd.3	-77808	ENSG00000150540	HNMT	histamine N-methyltransferase
chr3	111919001	111920000	1000	*	57	90	Exon (uc011bhu.2/285335, exon 12 of 22)	3	111839688	111852152	12465	2	257144	uc021xcm.1	-66849	ENSG00000174500	GCSAM	germinal center associated signaling and motility
chr6	6822001	6823000	1000	*	57	80	Distal Intergenic	6	6649848	6655216	5369	1	9450	uc003mwz.1	172153	ENSG00000112799	LY86	lymphocyte antigen 86
chr7	150910001	150911000	1000	*	57	71	Promoter (1-2kb)	7	150909576	150912320	2745	2	10061	uc031szt.1	1320	ENSG00000033050	ABCF2	ATP binding cassette subfamily F member 2
chr7	158337001	158338000	1000	*	57	88	Promoter (2-3kb)	7	157331750	158334468	1002719	2	5799	uc011kwa.2	-2533	ENSG00000155093	PTPRN2	protein tyrosine phosphatase, receptor type N2
chr8	73893001	73894000	1000	*	57	73	Distal Intergenic	8	73921097	73933040	11944	1	7013	uc003xzc.2	-27097	ENSG00000147601	TERF1	telomeric repeat binding factor 1
chr8	81302001	81303000	1000	*	57	62	Distal Intergenic	8	81397854	81438500	40647	1	65986	uc003ybv.5	-94854	ENSG00000205189	ZBTB10	zinc finger and BTB domain containing 10
chr8	93544001	93545000	1000	*	57	62	Distal Intergenic	8	93725190	93798288	73099	2	441369	uc031tbr.1	253288	ENSG00000248858	FLJ46284	uncharacterized LOC441369
chr8	93979001	93980000	1000	*	57	80	Promoter (<=1kb)	8	93895758	93978372	82615	2	286144	uc022aya.1	-629	ENSG00000205133	TRIQK	triple QxxK/R motif containing
chr8	105821001	105822000	1000	*	57	68	Distal Intergenic	8	105516483	105601252	84770	2	29967	uc003ymc.4	-219749	ENSG00000147650	LRP12	LDL receptor related protein 12
chr8	124129001	124130000	1000	*	57	73	Intron (uc003ypp.2/93594, intron 10 of 21)	8	124138296	124164392	26097	1	93594	uc003ypu.2	-8296	ENSG00000156787	TBC1D31	TBC1 domain family member 31
chr8	125472001	125473000	1000	*	57	66	Distal Intergenic	8	125463048	125465266	2219	1	55039	uc003yra.4	8953	ENSG00000183665	TRMT12	tRNA methyltransferase 12 homolog
chr8	125756001	125757000	1000	*	57	95	Distal Intergenic	8	125563028	125740730	177703	2	9788	uc003yrl.2	-15271	ENSG00000170873	MTSS1	MTSS1, I-BAR domain containing
chr8	127413001	127414000	1000	*	57	71	Distal Intergenic	8	127564683	127570711	6029	2	157638	uc003yrz.2	156711	ENSG00000168672	FAM84B	family with sequence similarity 84 member B
chr8	131342001	131343000	1000	*	57	69	Intron (uc003yta.2/50807, intron 3 of 29)	8	131307601	131308779	1179	2	29065	uc003ytc.2	-33222	NA	ASAP1-IT1	ASAP1 intronic transcript 1
chr8	142282001	142283000	1000	*	57	81	Distal Intergenic	8	142220870	142264225	43356	2	57210	uc010meq.1	-17776	ENSG00000022567	SLC45A4	solute carrier family 45 member 4
chr8	144457001	144458000	1000	*	57	62	Exon (uc003yyb.3/114822, exon 2 of 15)	8	144451025	144466390	15366	1	114822	uc003yyb.3	5976	ENSG00000158106	RHPN1	rhophilin Rho GTPase binding protein 1
chr10	103245001	103246000	1000	*	57	65	Intron (uc001kta.4/8945, intron 4 of 14)	10	103338639	103342950	4312	2	27343	uc001ktd.1	96950	ENSG00000166169	POLL	DNA polymerase lambda
chr10	112540001	112541000	1000	*	57	82	Exon (uc001kzf.2/282996, exon 2 of 14)	10	112628648	112630662	2015	2	282997	uc010qrd.1	89662	NA	PDCD4-AS1	PDCD4 antisense RNA 1
chr10	123086001	123087000	1000	*	57	90	Distal Intergenic	10	123239354	123243317	3964	2	2263	uc001lfk.1	156317	ENSG00000066468	FGFR2	fibroblast growth factor receptor 2
chr10	123363001	123364000	1000	*	57	61	Distal Intergenic	10	123276833	123357972	81140	2	2263	uc001lfo.1	-5029	ENSG00000066468	FGFR2	fibroblast growth factor receptor 2
chr10	125072001	125073000	1000	*	57	88	Distal Intergenic	10	124913760	124924886	11127	1	9184	uc010qud.1	158241	ENSG00000154473	BUB3	BUB3, mitotic checkpoint protein
chr10	126068001	126069000	1000	*	57	61	Distal Intergenic	10	126085872	126107545	21674	2	4942	uc001lhp.3	38545	ENSG00000065154	OAT	ornithine aminotransferase
chr11	69801001	69802000	1000	*	57	61	Distal Intergenic	11	69924408	70035652	111245	1	55107	uc001opj.3	-122408	ENSG00000131620	ANO1	anoctamin 1
chr16	14962001	14963000	1000	*	57	77	Exon (uc002dcv.3/23420, exon 16 of 31)	16	14995365	14995448	84	1	100423006	uc021tdk.1	-32365	ENSG00000266454	MIR3179-3	microRNA 3179-3
chr16	22645001	22646000	1000	*	57	64	Distal Intergenic	16	22729603	22803362	73760	1	693131	uc021tfc.1	-83603	ENSG00000263690	MIR548D2	microRNA 548d-2
chr17	2355001	2356000	1000	*	57	157	Intron (uc002fut.3/79066, intron 6 of 9)	17	2310275	2318730	8456	2	284009	uc002fus.3	-36271	NA	LOC284009	uncharacterized LOC284009
chr17	36152001	36153000	1000	*	57	75	Distal Intergenic	17	36046434	36105096	58663	2	6928	uc021tvw.1	-46905	ENSG00000275410	HNF1B	HNF1 homeobox B
chr17	36194001	36195000	1000	*	57	65	Distal Intergenic	17	36202573	36233931	31359	2	284100	uc002hom.1	38931	ENSG00000276715	YWHAEP7	tyrosine 3-monooxygenase/tryptophan 5-monooxygenase activation protein epsilon pseudogene 7
chr17	41580001	41581000	1000	*	57	79	Intron (uc010wif.1/1659, intron 10 of 16)	17	41561334	41604164	42831	1	1659	uc010wig.2	18667	ENSG00000067596	DHX8	DEAH-box helicase 8
chr17	47962001	47963000	1000	*	57	74	Distal Intergenic	17	47921418	47925379	3962	2	255061	uc002ipu.3	-36622	ENSG00000176358	TAC4	tachykinin 4
chr17	62178001	62179000	1000	*	57	64	Intron (uc002jdz.2/2081, intron 1 of 21)	17	62120390	62207502	87113	2	2081	uc002jdz.2	28502	ENSG00000178607	ERN1	endoplasmic reticulum to nucleus signaling 1
chr17	68385001	68386000	1000	*	57	80	Distal Intergenic	17	68165676	68176183	10508	1	3759	uc002jir.3	219325	ENSG00000123700	KCNJ2	potassium voltage-gated channel subfamily J member 2
chr17	71763001	71764000	1000	*	57	76	Intron (uc010dfo.2/283982, intron 2 of 3)	17	71782961	71796934	13974	1	400620	uc021uco.1	-18961	ENSG00000234721	LINC02092	long intergenic non-protein coding RNA 2092
chr17	72566001	72567000	1000	*	57	63	Distal Intergenic	17	72581057	72590348	9292	1	146723	uc002jla.1	-14057	NA	C17orf77	chromosome 17 open reading frame 77
chr17	72599001	72600000	1000	*	57	73	Distal Intergenic	17	72576111	72588370	12260	2	100131439	uc002jkz.2	-10631	ENSG00000204345	CD300LD	CD300 molecule like family member d
chr17	75927001	75928000	1000	*	57	61	Distal Intergenic	17	75875083	75880169	5087	2	400624	uc002jub.3	-46832	ENSG00000204283	LINC01973	long intergenic non-protein coding RNA 1973
chr18	54387001	54388000	1000	*	57	75	Intron (uc010dpk.1/23335, intron 13 of 19)	18	54318616	54697036	378421	1	23335	uc002lgl.1	68385	ENSG00000091157	WDR7	WD repeat domain 7
chr18	57107001	57108000	1000	*	57	64	Exon (uc002lia.3/147372, exon 3 of 6)	18	57098171	57122183	24013	2	147372	uc010dpq.3	14183	ENSG00000183287	CCBE1	collagen and calcium binding EGF domains 1
chr19	17866001	17867000	1000	*	57	75	Intron (uc002nhg.3/23149, intron 4 of 28)	19	17862286	17899377	37092	1	23149	uc010xpw.1	3715	ENSG00000130475	FCHO1	FCH domain only 1
chr21	31784001	31785000	1000	*	57	87	Distal Intergenic	21	31797711	31798230	520	2	337960	uc002yob.1	13230	ENSG00000240432	KRTAP13-3	keratin associated protein 13-3
chr1	4303001	4304000	1000	*	56	82	Distal Intergenic	1	4472111	4484744	12634	1	284661	uc001alj.2	-168111	ENSG00000235054	LINC01777	long intergenic non-protein coding RNA 1777
chr1	9411001	9412000	1000	*	56	60	Intron (uc010oae.2/80176, intron 1 of 2)	1	9415766	9429590	13825	1	80176	uc001apv.3	-3766	ENSG00000171621	SPSB1	splA/ryanodine receptor domain and SOCS box containing 1
chr1	16669001	16670000	1000	*	56	81	Intron (uc001ayg.3/54455, intron 1 of 9)	1	16576559	16678948	102390	2	54455	uc001ayg.3	8948	ENSG00000037637	FBXO42	F-box protein 42
chr1	16760001	16761000	1000	*	56	60	Promoter (2-3kb)	1	16722176	16763919	41744	2	374955	uc001ayl.1	2919	ENSG00000187144	SPATA21	spermatogenesis associated 21
chr1	16870001	16871000	1000	*	56	87	Distal Intergenic	1	16875409	16875482	74	1	100500876	uc021ogu.1	-4409	ENSG00000263811	MIR3675	microRNA 3675
chr1	145340001	145341000	1000	*	56	60	Exon (uc021ott.2/100288142, exon 76 of 132)	1	145324348	145353680	29333	1	100132406	uc010oyp.2	15653	ENSG00000271425	NBPF10	NBPF member 10
chr2	71618001	71619000	1000	*	56	81	Intron (uc010fec.2/27332, intron 11 of 12)	2	71623151	71662191	39041	1	27332	uc002sic.3	-4151	ENSG00000075292	ZNF638	zinc finger protein 638
chr2	74652001	74653000	1000	*	56	64	3' UTR	2	74648885	74652882	3998	1	84058	uc002slb.3	3116	ENSG00000005448	WDR54	WD repeat domain 54
chr2	219826001	219827000	1000	*	56	96	Promoter (1-2kb)	2	219824350	219826877	2528	1	8941	uc002vjf.4	1651	ENSG00000171450	CDK5R2	cyclin dependent kinase 5 regulatory subunit 2
chr3	54188001	54189000	1000	*	56	66	Intron (uc003dhf.3/55799, intron 2 of 37)	3	54157488	55107584	950097	1	55799	uc003dhh.1	30513	ENSG00000157445	CACNA2D3	calcium voltage-gated channel auxiliary subunit alpha2delta 3
chr3	98598001	98599000	1000	*	56	78	Intron (uc003dtd.3/131566, intron 2 of 15)	3	98514814	98620533	105720	2	131566	uc003dtd.3	21533	ENSG00000057019	DCBLD2	discoidin, CUB and LCCL domain containing 2
chr5	149203001	149204000	1000	*	56	84	Intron (uc003lrb.2/133522, intron 2 of 10)	5	149197327	149234585	37259	1	133522	uc003lrf.3	5674	ENSG00000155846	PPARGC1B	PPARG coactivator 1 beta
chr8	80982001	80983000	1000	*	56	68	Intron (uc010lzr.3/7163, intron 1 of 7)	8	80947105	80976828	29724	2	7163	uc003ybq.1	-5173	ENSG00000076554	TPD52	tumor protein D52
chr8	85601001	85602000	1000	*	56	70	Intron (uc003ycq.4/138046, intron 3 of 9)	8	85618162	85834078	215917	1	138046	uc003ycu.4	-16162	ENSG00000184672	RALYL	RALY RNA binding protein like
chr8	99894001	99895000	1000	*	56	62	Intron (uc003yio.4/6788, intron 3 of 12)	8	99466859	99837909	371051	2	6788	uc010mbm.2	-56092	ENSG00000104375	STK3	serine/threonine kinase 3
chr8	101077001	101078000	1000	*	56	64	Intron (uc003yja.1/26166, intron 5 of 25)	8	101014430	101083781	69352	2	26166	uc011lgz.1	5781	ENSG00000132554	RGS22	regulator of G protein signaling 22
chr8	102722001	102723000	1000	*	56	66	Intron (uc003yke.3/83988, intron 2 of 3)	8	102698770	102803439	104670	2	83988	uc003yke.3	80439	ENSG00000104490	NCALD	neurocalcin delta
chr8	104389001	104390000	1000	*	56	71	Intron (uc003ylk.4/115908, intron 2 of 3)	8	104384661	104395232	10572	1	115908	uc031tbz.1	4340	ENSG00000164932	CTHRC1	collagen triple helix repeat containing 1
chr8	127365001	127366000	1000	*	56	69	Distal Intergenic	8	127564683	127570711	6029	2	157638	uc003yrz.2	204711	ENSG00000168672	FAM84B	family with sequence similarity 84 member B
chr8	127484001	127485000	1000	*	56	64	Distal Intergenic	8	127564683	127570711	6029	2	157638	uc003yrz.2	85711	ENSG00000168672	FAM84B	family with sequence similarity 84 member B
chr8	130427001	130428000	1000	*	56	78	Distal Intergenic	8	130228713	130253486	24774	2	728724	uc003ysp.2	-173515	ENSG00000250400	LINC00977	long intergenic non-protein coding RNA 977
chr8	130605001	130606000	1000	*	56	67	Distal Intergenic	8	130760442	130799134	38693	2	56169	uc003ysr.3	193134	ENSG00000147697	GSDMC	gasdermin C
chr8	142256001	142257000	1000	*	56	113	Intron (uc010meq.1/57210, intron 1 of 7)	8	142220870	142264225	43356	2	57210	uc010meq.1	7225	ENSG00000022567	SLC45A4	solute carrier family 45 member 4
chr9	42443001	42444000	1000	*	56	63	Distal Intergenic	9	42466317	42474238	7922	1	100133036	uc004acg.3	-22317	ENSG00000223839	FAM95B1	family with sequence similarity 95 member B1
chr10	46522001	46523000	1000	*	56	62	Distal Intergenic	10	46550123	46620058	69936	2	26095	uc001jdc.1	97058	ENSG00000204179	PTPN20	protein tyrosine phosphatase, non-receptor type 20
chr10	104048001	104049000	1000	*	56	73	Intron (uc001kuw.3/8729, intron 3 of 9)	10	104005255	104142656	137402	1	8729	uc001kuz.2	42746	ENSG00000107862	GBF1	golgi brefeldin A resistant guanine nucleotide exchange factor 1
chr10	110323001	110324000	1000	*	56	63	Distal Intergenic	10	111635286	111644030	8745	2	7511	uc010qra.1	1320030	ENSG00000108039	XPNPEP1	X-prolyl aminopeptidase 1
chr10	110394001	110395000	1000	*	56	64	Distal Intergenic	10	111635286	111644030	8745	2	7511	uc010qra.1	1249030	ENSG00000108039	XPNPEP1	X-prolyl aminopeptidase 1
chr10	110446001	110447000	1000	*	56	78	Distal Intergenic	10	111635286	111644030	8745	2	7511	uc010qra.1	1197030	ENSG00000108039	XPNPEP1	X-prolyl aminopeptidase 1
chr10	112406001	112407000	1000	*	56	82	Promoter (1-2kb)	10	112404155	112599227	195073	1	282996	uc001kzf.2	1846	ENSG00000203867	RBM20	RNA binding motif protein 20
chr10	112927001	112928000	1000	*	56	63	Distal Intergenic	10	112836790	112840662	3873	1	150	uc001kzo.3	90211	ENSG00000150594	ADRA2A	adrenoceptor alpha 2A
chr10	113436001	113437000	1000	*	56	91	Distal Intergenic	10	113914758	113943468	28711	2	57678	uc001kzq.1	506468	ENSG00000119927	GPAM	glycerol-3-phosphate acyltransferase, mitochondrial
chr10	113629001	113630000	1000	*	56	61	Distal Intergenic	10	113914758	113943468	28711	2	57678	uc001kzq.1	313468	ENSG00000119927	GPAM	glycerol-3-phosphate acyltransferase, mitochondrial
chr10	114904001	114905000	1000	*	56	67	Intron (uc001lac.4/6934, intron 6 of 13)	10	114889392	114927436	38045	1	6934	uc010qrx.2	14609	ENSG00000148737	TCF7L2	transcription factor 7 like 2
chr10	118627001	118628000	1000	*	56	75	Intron (uc001lcw.3/387712, intron 1 of 6)	10	118430703	118609716	179014	2	259217	uc001lcu.3	-17285	ENSG00000165868	HSPA12A	heat shock protein family A (Hsp70) member 12A
chr10	118824001	118825000	1000	*	56	89	Intron (uc010qsq.1/57698, intron 1 of 17)	10	118659823	118765088	105266	2	57698	uc010qsp.1	-58913	ENSG00000187164	SHTN1	shootin 1
chr10	119227001	119228000	1000	*	56	66	Distal Intergenic	10	119243804	119301924	58121	2	196047	uc001ldf.3	73924	ENSG00000229847	EMX2OS	EMX2 opposite strand/antisense RNA
chr10	119874001	119875000	1000	*	56	114	Intron (uc001ldm.4/255082, intron 3 of 4)	10	119806332	119969665	163334	1	255082	uc009xzc.3	67669	ENSG00000177640	CASC2	cancer susceptibility 2 (non-protein coding)
chr10	122725001	122726000	1000	*	56	62	Distal Intergenic	10	122612036	122666367	54332	1	55717	uc001lfd.1	112965	ENSG00000120008	WDR11	WD repeat domain 11
chr10	124193001	124194000	1000	*	56	71	Distal Intergenic	10	124176481	124176583	103	1	100500866	uc021qad.1	16520	ENSG00000265442	MIR3941	microRNA 3941
chr10	124357001	124358000	1000	*	56	61	Promoter (<=1kb)	10	124357490	124403252	45763	1	1755	uc009yab.1	0	ENSG00000187908	DMBT1	deleted in malignant brain tumors 1
chr11	75234001	75235000	1000	*	56	74	Promoter (1-2kb)	11	75145685	75236599	90915	2	81544	uc001owp.4	1599	ENSG00000158555	GDPD5	glycerophosphodiester phosphodiesterase domain containing 5
chr12	66000001	66001000	1000	*	56	74	Distal Intergenic	12	66217437	66221867	4431	1	8091	uc001ssp.1	-216437	ENSG00000149948	HMGA2	high mobility group AT-hook 2
chr12	66008001	66009000	1000	*	56	95	Distal Intergenic	12	66217437	66221867	4431	1	8091	uc001ssp.1	-208437	ENSG00000149948	HMGA2	high mobility group AT-hook 2
chr15	88856001	88857000	1000	*	56	74	Distal Intergenic	15	88520596	88799962	279367	2	4916	uc002bmg.3	-56039	ENSG00000140538	NTRK3	neurotrophic receptor tyrosine kinase 3
chr16	23316001	23317000	1000	*	56	99	Promoter (2-3kb)	16	23313591	23392620	79030	1	6338	uc002dln.3	2410	ENSG00000168447	SCNN1B	sodium channel epithelial 1 beta subunit
chr16	33491001	33492000	1000	*	56	71	Distal Intergenic	16	33298268	33298702	435	2	390705	uc021thh.1	-192299	NA	LOC390705	protein phosphatase 2 regulatory subunit B'', beta pseudogene
chr16	69119001	69120000	1000	*	56	92	3' UTR	16	69139467	69151570	12104	1	3038	uc010cfh.3	-19467	ENSG00000103044	HAS3	hyaluronan synthase 3
chr16	86013001	86014000	1000	*	56	79	Distal Intergenic	16	85936318	85943486	7169	1	3394	uc002fji.3	76683	ENSG00000140968	IRF8	interferon regulatory factor 8
chr16	86674001	86675000	1000	*	56	81	Distal Intergenic	16	86612115	86615304	3190	1	2300	uc002fjr.3	61886	ENSG00000176678	FOXL1	forkhead box L1
chr16	87939001	87940000	1000	*	56	102	Intron (uc002fkn.1/763, intron 2 of 6)	16	87921625	87970112	48488	2	763	uc002fkn.1	30112	ENSG00000174990	CA5A	carbonic anhydrase 5A
chr17	36133001	36134000	1000	*	56	81	Distal Intergenic	17	36046434	36105096	58663	2	6928	uc021tvw.1	-27905	ENSG00000275410	HNF1B	HNF1 homeobox B
chr17	36450001	36451000	1000	*	56	64	Promoter (1-2kb)	17	36452989	36479101	26113	1	84311	uc002hpy.3	-1989	ENSG00000278845	MRPL45	mitochondrial ribosomal protein L45
chr17	47050001	47051000	1000	*	56	71	Distal Intergenic	17	47035918	47045955	10038	2	2695	uc002iol.1	-4046	ENSG00000159224	GIP	gastric inhibitory polypeptide
chr17	57394001	57395000	1000	*	56	74	Distal Intergenic	17	57409053	57433664	24612	1	388403	uc002ixl.1	-14053	ENSG00000175155	YPEL2	yippee like 2
chr17	62793001	62794000	1000	*	56	143	Exon (uc002jev.3/440456, exon 8 of 19)	17	62745780	62778117	32338	2	146880	uc010wqc.2	-14884	ENSG00000215769	ARHGAP27P1	Rho GTPase activating protein 27 pseudogene 1
chr17	64813001	64814000	1000	*	56	68	Distal Intergenic	17	64831235	64881395	50161	1	27091	uc010wqi.2	-17235	ENSG00000075429	CACNG5	calcium voltage-gated channel auxiliary subunit gamma 5
chr17	68741001	68742000	1000	*	56	63	Distal Intergenic	17	68165676	68176183	10508	1	3759	uc002jir.3	575325	ENSG00000123700	KCNJ2	potassium voltage-gated channel subfamily J member 2
chr17	72159001	72160000	1000	*	56	72	Distal Intergenic	17	72199795	72202422	2628	1	6169	uc002jjy.1	-39795	ENSG00000172809	RPL38	ribosomal protein L38
chr17	72606001	72607000	1000	*	56	85	3' UTR	17	72606022	72619897	13876	2	342510	uc002jlb.2	12897	ENSG00000186407	CD300E	CD300e molecule
chr17	72704001	72705000	1000	*	56	98	Promoter (2-3kb)	17	72691864	72701516	9653	2	146722	uc002jlj.1	-2485	ENSG00000186074	CD300LF	CD300 molecule like family member f
chr17	78301001	78302000	1000	*	56	90	Exon (uc021uen.2/57674, exon 19 of 68)	17	78261614	78310700	49087	1	57674	uc002jyg.1	39387	ENSG00000173821	RNF213	ring finger protein 213
chr17	80649001	80650000	1000	*	56	69	Intron (uc002kfs.3/10966, intron 1 of 5)	17	80614943	80654434	39492	2	10966	uc002kfs.3	4434	ENSG00000141542	RAB40B	RAB40B, member RAS oncogene family
chr17	82148001	82149000	1000	*	56	119	Distal Intergenic	17	81174666	81188573	13908	1	388574	uc021ufy.1	973335	ENSG00000232938	RPL23AP87	ribosomal protein L23a pseudogene 87
chr18	49067001	49068000	1000	*	56	123	Intron (uc010xdq.1/100287225, intron 1 of 2)	18	48918412	49088839	170428	1	100287225	uc010xdq.1	148589	ENSG00000227115	LINC01630	long intergenic non-protein coding RNA 1630
chr19	1142001	1143000	1000	*	56	132	Intron (uc002lrk.4/22904, intron 4 of 31)	19	1115355	1132273	16919	2	22904	uc010dsf.3	-9728	ENSG00000064932	SBNO2	strawberry notch homolog 2
chr19	54349001	54350000	1000	*	56	115	Distal Intergenic	19	54369611	54379689	10079	1	91663	uc002qcl.3	-19611	ENSG00000179820	MYADM	myeloid associated differentiation marker
chr1	16592001	16593000	1000	*	55	69	Intron (uc001ayf.3/54455, intron 5 of 10)	1	16558182	16563659	5478	2	79363	uc001ayd.3	-28342	ENSG00000132881	CPLANE2	ciliogenesis and planar polarity effector 2
chr1	35661001	35662000	1000	*	55	62	Promoter (2-3kb)	1	35649201	35658743	9543	2	6421	uc001bys.3	-2258	ENSG00000116560	SFPQ	splicing factor proline and glutamine rich
chr1	109827001	109828000	1000	*	55	72	Promoter (1-2kb)	1	109822176	109825808	3633	2	84722	uc001dxj.3	-1193	ENSG00000134222	PSRC1	proline and serine rich coiled-coil 1
chr1	229220001	229221000	1000	*	55	93	Distal Intergenic	1	229406809	229441640	34832	1	5867	uc001hth.4	-185809	ENSG00000168118	RAB4A	RAB4A, member RAS oncogene family
chr2	28493001	28494000	1000	*	55	62	Intron (uc002rlp.2/9577, intron 10 of 11)	2	28530558	28533326	2769	2	100505716	uc002rly.3	39326	ENSG00000223522	LOC100505716	uncharacterized LOC100505716
chr2	119659001	119660000	1000	*	55	88	Distal Intergenic	2	119699745	119752236	52492	1	8685	uc002tln.1	-39745	ENSG00000019169	MARCO	macrophage receptor with collagenous structure
chr2	135043001	135044000	1000	*	55	75	Intron (uc002ttw.4/4249, intron 2 of 15)	2	135011830	135212192	200363	1	4249	uc002ttw.4	31171	ENSG00000152127	MGAT5	mannosyl (alpha-1,6-)-glycoprotein beta-1,6-N-acetyl-glucosaminyltransferase
chr2	138642001	138643000	1000	*	55	65	Distal Intergenic	2	138721808	138725014	3207	1	3176	uc002tvd.3	-78808	ENSG00000150540	HNMT	histamine N-methyltransferase
chr4	55185001	55186000	1000	*	55	79	Distal Intergenic	4	55143343	55148145	4803	1	5156	uc003hao.1	41658	ENSG00000134853	PDGFRA	platelet derived growth factor receptor alpha
chr5	115932001	115933000	1000	*	55	71	Distal Intergenic	5	115779251	115910551	131301	2	57556	uc010jck.3	-21450	ENSG00000092421	SEMA6A	semaphorin 6A
chr8	11026001	11027000	1000	*	55	113	Intron (uc003wtk.1/286046, intron 1 of 2)	8	10753657	11058875	305219	2	286046	uc003wtk.1	31875	ENSG00000171044	XKR6	XK related 6
chr8	66893001	66894000	1000	*	55	61	Distal Intergenic	8	66933791	67012755	78965	1	85479	uc003xvs.1	-39791	ENSG00000147570	DNAJC5B	DnaJ heat shock protein family (Hsp40) member C5 beta
chr8	74029001	74030000	1000	*	55	68	Distal Intergenic	8	73976778	74005507	28730	2	157869	uc003xzf.3	-23494	ENSG00000164764	SBSPON	somatomedin B and thrombospondin type 1 domain containing
chr8	76956001	76957000	1000	*	55	63	Distal Intergenic	8	76452203	76479061	26859	1	3174	uc003yar.3	503798	ENSG00000164749	HNF4G	hepatocyte nuclear factor 4 gamma
chr8	89999001	90000000	1000	*	55	66	Distal Intergenic	8	89049460	89339717	290258	2	4325	uc003yeb.4	-659284	ENSG00000156103	MMP16	matrix metallopeptidase 16
chr8	100862001	100863000	1000	*	55	64	Intron (uc003yiv.4/157680, intron 55 of 61)	8	100890223	100906242	16020	2	1345	uc003yiy.2	43242	ENSG00000164919	COX6C	cytochrome c oxidase subunit 6C
chr8	101085001	101086000	1000	*	55	76	Promoter (1-2kb)	8	101014430	101083781	69352	2	26166	uc011lgz.1	-1220	ENSG00000132554	RGS22	regulator of G protein signaling 22
chr8	101292001	101293000	1000	*	55	108	Intron (uc003yjj.1/25897, intron 3 of 10)	8	101269288	101315487	46200	2	25897	uc003yjj.1	22487	ENSG00000034677	RNF19A	ring finger protein 19A, RBR E3 ubiquitin protein ligase
chr8	101315001	101316000	1000	*	55	69	Promoter (<=1kb)	8	101269288	101315487	46200	2	25897	uc003yjj.1	0	ENSG00000034677	RNF19A	ring finger protein 19A, RBR E3 ubiquitin protein ligase
chr8	106839001	106840000	1000	*	55	87	Distal Intergenic	8	106703118	106816767	113650	1	23414	uc011lhs.2	135883	ENSG00000169946	ZFPM2	zinc finger protein, FOG family member 2
chr8	116912001	116913000	1000	*	55	63	Distal Intergenic	8	116420724	116681228	260505	2	7227	uc010mcy.3	-230773	ENSG00000104447	TRPS1	transcriptional repressor GATA binding 1
chr8	121139001	121140000	1000	*	55	70	Promoter (1-2kb)	8	121137347	121384273	246927	1	7373	uc003yox.4	1654	ENSG00000187955	COL14A1	collagen type XIV alpha 1 chain
chr8	122657001	122658000	1000	*	55	63	Exon (uc022baf.1/594842, exon 4 of 4)	8	122625271	122653630	28360	2	3037	uc003yph.2	-3371	ENSG00000170961	HAS2	hyaluronan synthase 2
chr8	123828001	123829000	1000	*	55	83	Intron (uc003ypk.1/22882, intron 1 of 3)	8	123793901	123986755	192855	1	22882	uc003ypk.1	34100	ENSG00000178764	ZHX2	zinc fingers and homeoboxes 2
chr8	124449001	124450000	1000	*	55	117	Exon (uc003yqn.1/55093, exon 5 of 6)	8	124429045	124454260	25216	1	55093	uc011lij.1	19956	ENSG00000156795	WDYHV1	WDYHV motif containing 1
chr8	125704001	125705000	1000	*	55	61	Intron (uc003yrj.2/9788, intron 3 of 13)	8	125563028	125740730	177703	2	9788	uc003yrj.2	35730	ENSG00000170873	MTSS1	MTSS1, I-BAR domain containing
chr8	125719001	125720000	1000	*	55	72	Intron (uc003yrj.2/9788, intron 1 of 13)	8	125563028	125740730	177703	2	9788	uc003yrj.2	20730	ENSG00000170873	MTSS1	MTSS1, I-BAR domain containing
chr8	125762001	125763000	1000	*	55	69	Distal Intergenic	8	125563028	125740730	177703	2	9788	uc003yrl.2	-21271	ENSG00000170873	MTSS1	MTSS1, I-BAR domain containing
chr8	127404001	127405000	1000	*	55	64	Distal Intergenic	8	127564683	127570711	6029	2	157638	uc003yrz.2	165711	ENSG00000168672	FAM84B	family with sequence similarity 84 member B
chr8	127587001	127588000	1000	*	55	61	Distal Intergenic	8	127564683	127570711	6029	2	157638	uc003yrz.2	-16290	ENSG00000168672	FAM84B	family with sequence similarity 84 member B
chr8	127751001	127752000	1000	*	55	67	Distal Intergenic	8	127564683	127570711	6029	2	157638	uc003yrz.2	-180290	ENSG00000168672	FAM84B	family with sequence similarity 84 member B
chr8	128550001	128551000	1000	*	55	77	Distal Intergenic	8	128455595	128494384	38790	2	727677	uc011liv.1	-55617	ENSG00000246228	CASC8	cancer susceptibility 8 (non-protein coding)
chr8	129754001	129755000	1000	*	55	76	Distal Intergenic	8	130228713	130253486	24774	2	728724	uc003ysp.2	498486	ENSG00000250400	LINC00977	long intergenic non-protein coding RNA 977
chr8	142221001	142222000	1000	*	55	71	3' UTR	8	142217274	142238673	21400	2	57210	uc003ywc.1	16673	ENSG00000022567	SLC45A4	solute carrier family 45 member 4
chr8	142629001	142630000	1000	*	55	130	Distal Intergenic	8	142443929	142517330	73402	2	389690	uc011ljs.2	-111671	ENSG00000226807	MROH5	maestro heat like repeat family member 5
chr8	142697001	142698000	1000	*	55	61	Distal Intergenic	8	142443929	142517330	73402	2	389690	uc011ljs.2	-179671	ENSG00000226807	MROH5	maestro heat like repeat family member 5
chr8	144456001	144457000	1000	*	55	84	Intron (uc003yyb.3/114822, intron 1 of 14)	8	144451025	144466390	15366	1	114822	uc003yyb.3	4976	ENSG00000158106	RHPN1	rhophilin Rho GTPase binding protein 1
chr9	42471001	42472000	1000	*	55	66	Promoter (2-3kb)	9	42468589	42474238	5650	1	100133036	uc004ach.3	2412	ENSG00000223839	FAM95B1	family with sequence similarity 95 member B1
chr10	93752001	93753000	1000	*	55	68	Exon (uc001khr.3/9044, exon 21 of 38)	10	93726394	93756937	30544	1	9044	uc001kht.1	25607	ENSG00000095564	BTAF1	B-TFIID TATA-box binding protein associated factor 1
chr10	103912001	103913000	1000	*	55	65	Promoter (<=1kb)	10	103911933	103923627	11695	1	9221	uc009xxb.1	68	ENSG00000166197	NOLC1	nucleolar and coiled-body phosphoprotein 1
chr10	112312001	112313000	1000	*	55	75	Distal Intergenic	10	112327449	112364392	36944	1	9126	uc001kze.3	-14449	ENSG00000108055	SMC3	structural maintenance of chromosomes 3
chr10	112946001	112947000	1000	*	55	80	Distal Intergenic	10	112836790	112840662	3873	1	150	uc001kzo.3	109211	ENSG00000150594	ADRA2A	adrenoceptor alpha 2A
chr10	113233001	113234000	1000	*	55	83	Distal Intergenic	10	112836790	112840662	3873	1	150	uc001kzo.3	396211	ENSG00000150594	ADRA2A	adrenoceptor alpha 2A
chr10	114829001	114830000	1000	*	55	62	Intron (uc001lac.4/6934, intron 4 of 13)	10	114799763	114927436	127674	1	6934	uc010qru.2	29238	ENSG00000148737	TCF7L2	transcription factor 7 like 2
chr10	114908001	114909000	1000	*	55	69	Intron (uc001lac.4/6934, intron 7 of 13)	10	114889392	114927436	38045	1	6934	uc010qrx.2	18609	ENSG00000148737	TCF7L2	transcription factor 7 like 2
chr10	114935001	114936000	1000	*	55	150	Distal Intergenic	10	114889392	114927436	38045	1	6934	uc010qrx.2	45609	ENSG00000148737	TCF7L2	transcription factor 7 like 2
chr10	118181001	118182000	1000	*	55	66	Distal Intergenic	10	118187424	118237468	50045	1	119548	uc001lcl.4	-5424	ENSG00000203837	PNLIPRP3	pancreatic lipase related protein 3
chr10	119889001	119890000	1000	*	55	62	Intron (uc001ldm.4/255082, intron 3 of 4)	10	119806332	119969665	163334	1	255082	uc009xzc.3	82669	ENSG00000177640	CASC2	cancer susceptibility 2 (non-protein coding)
chr10	125244001	125245000	1000	*	55	83	Distal Intergenic	10	125425871	125456913	31043	1	2849	uc001lhh.3	-180871	ENSG00000154478	GPR26	G protein-coupled receptor 26
chr10	125912001	125913000	1000	*	55	74	Distal Intergenic	10	125779169	125853123	73955	2	51363	uc001lho.4	-58878	ENSG00000182022	CHST15	carbohydrate sulfotransferase 15
chr11	70787001	70788000	1000	*	55	88	Intron (uc001oqc.3/22941, intron 7 of 21)	11	70718375	70718473	99	2	100500844	uc021qms.1	-68528	ENSG00000263744	MIR3664	microRNA 3664
chr12	66057001	66058000	1000	*	55	61	Distal Intergenic	12	66217437	66221867	4431	1	8091	uc001ssp.1	-159437	ENSG00000149948	HMGA2	high mobility group AT-hook 2
chr12	119075001	119076000	1000	*	55	73	Distal Intergenic	12	118814358	118855840	41483	1	64426	uc001twz.3	260643	ENSG00000111707	SUDS3	SDS3 homolog, SIN3A corepressor complex component
chr12	132166001	132167000	1000	*	55	119	Distal Intergenic	12	132195632	132239044	43413	1	6433	uc001uiz.2	-28632	ENSG00000061936	SFSWAP	splicing factor SWAP
chr14	92764001	92765000	1000	*	55	75	Distal Intergenic	14	92788925	92967825	178901	1	123041	uc001yai.3	-23925	ENSG00000140090	SLC24A4	solute carrier family 24 member 4
chr14	97136001	97137000	1000	*	55	91	Distal Intergenic	14	97263684	97347951	84268	1	7443	uc001yft.3	-126684	ENSG00000100749	VRK1	vaccinia related kinase 1
chr16	81735001	81736000	1000	*	55	69	Exon (uc002fgp.3/80790, exon 16 of 21)	16	81698959	81700879	1921	1	100129617	uc021tlt.1	36042	NA	LOC100129617	uncharacterized LOC100129617
chr16	87597001	87598000	1000	*	55	122	Distal Intergenic	16	87635441	87731761	96321	1	57338	uc010vou.2	-37441	ENSG00000154118	JPH3	junctophilin 3
chr16	88246001	88247000	1000	*	55	62	Distal Intergenic	16	88003624	88110924	107301	1	54971	uc002fkr.3	242377	ENSG00000172530	BANP	BTG3 associated nuclear protein
chr17	220001	221000	1000	*	55	164	Distal Intergenic	17	62180	202633	140454	2	9501	uc021tmx.1	-17368	ENSG00000181031	RPH3AL	rabphilin 3A like (without C2 domains)
chr17	48657001	48658000	1000	*	55	62	Intron (uc002irj.2/8913, intron 9 of 34)	17	48646231	48683833	37603	1	8913	uc031rde.1	10770	ENSG00000006283	CACNA1G	calcium voltage-gated channel subunit alpha1 G
chr17	50048001	50049000	1000	*	55	67	Intron (uc002itv.4/56934, intron 3 of 9)	17	49707674	50235729	528056	2	56934	uc002itv.4	186729	ENSG00000154975	CA10	carbonic anhydrase 10
chr17	56681001	56682000	1000	*	55	87	Intron (uc002iwr.2/56155, intron 11 of 32)	17	56618948	56621733	2786	2	284083	uc002iwq.2	-59268	ENSG00000181013	C17orf47	chromosome 17 open reading frame 47
chr17	58166001	58167000	1000	*	55	82	Promoter (<=1kb)	17	58160927	58165828	4902	2	645638	uc002iyl.3	-173	ENSG00000261040	WFDC21P	WAP four-disulfide core domain 21, pseudogene
chr17	60409001	60410000	1000	*	55	70	Distal Intergenic	17	60447579	60493839	46261	1	146779	uc010wpc.2	-37579	ENSG00000172421	EFCAB3	EF-hand calcium binding domain 3
chr17	63877001	63878000	1000	*	55	84	Intron (uc010deo.3/201134, intron 12 of 16)	17	63631658	63822661	191004	2	201134	uc002jfk.3	-54340	ENSG00000154240	CEP112	centrosomal protein 112
chr17	64424001	64425000	1000	*	55	72	Intron (uc002jfo.1/5578, intron 2 of 14)	17	64298926	64806862	507937	1	5578	uc002jfp.1	125075	ENSG00000154229	PRKCA	protein kinase C alpha
chr17	65220001	65221000	1000	*	55	92	Intron (uc002jfv.4/9931, intron 1 of 30)	17	65066554	65235605	169052	2	9931	uc002jfv.4	14605	ENSG00000198265	HELZ	helicase with zinc finger
chr17	66076001	66077000	1000	*	55	85	Distal Intergenic	17	66097696	66132070	34375	1	100499466	uc002jgq.3	-20696	NA	LINC00674	long intergenic non-protein coding RNA 674
chr17	67559001	67560000	1000	*	55	72	Distal Intergenic	17	67501587	67517949	16363	1	5608	uc002jik.3	57414	ENSG00000108984	MAP2K6	mitogen-activated protein kinase kinase 6
chr17	69234001	69235000	1000	*	55	64	Distal Intergenic	17	70117161	70122560	5400	1	6662	uc002jiw.3	-882161	ENSG00000125398	SOX9	SRY-box 9
chr17	72577001	72578000	1000	*	55	67	Intron (uc002jkz.2/100131439, intron 3 of 3)	17	72581057	72590348	9292	1	146723	uc002jla.1	-3057	NA	C17orf77	chromosome 17 open reading frame 77
chr17	72595001	72596000	1000	*	55	73	Distal Intergenic	17	72576111	72588370	12260	2	100131439	uc002jkz.2	-6631	ENSG00000204345	CD300LD	CD300 molecule like family member d
chr17	74532001	74533000	1000	*	55	61	Promoter (<=1kb)	17	74523430	74533987	10558	2	114757	uc002jru.2	987	ENSG00000161544	CYGB	cytoglobin
chr17	77509001	77510000	1000	*	55	90	Promoter (2-3kb)	17	77085427	77512230	426804	2	146713	uc010dhs.4	2230	ENSG00000167281	RBFOX3	RNA binding fox-1 homolog 3
chr19	15450001	15451000	1000	*	55	91	Distal Intergenic	19	15363806	15443342	79537	2	23476	uc002nat.3	-6659	ENSG00000141867	BRD4	bromodomain containing 4
chr19	56019001	56020000	1000	*	55	76	Intron (uc002qlg.4/284297, intron 12 of 13)	19	55999870	56030466	30597	1	284297	uc002qlg.4	19131	ENSG00000179954	SSC5D	scavenger receptor cysteine rich family member with 5 domains
chr20	58341001	58342000	1000	*	55	68	Intron (uc002yat.3/116154, intron 4 of 12)	20	58296265	58422766	126502	1	116154	uc002yax.3	44736	ENSG00000087495	PHACTR3	phosphatase and actin regulator 3
chr21	8991001	8992000	1000	*	55	108	Distal Intergenic	21	9825832	9826011	180	1	100500862	uc021wgv.1	-833832	ENSG00000275708	MIR3648-1	microRNA 3648-1
chr1	168382001	168383000	1000	*	54	65	Exon (uc021pem.1/100505918, exon 3 of 4)	1	168369427	168391894	22468	2	100505918	uc021pem.1	8894	NA	LOC100505918	uncharacterized LOC100505918
chr2	26993001	26994000	1000	*	54	69	Intron (uc002rhp.1/54978, intron 1 of 5)	2	26987142	27004099	16958	1	54978	uc010ylc.1	5859	ENSG00000213699	SLC35F6	solute carrier family 35 member F6
chr2	218710001	218711000	1000	*	54	63	Intron (uc002vgr.2/7145, intron 16 of 30)	2	218664512	218678739	14228	2	7145	uc002vgq.2	-31262	ENSG00000079308	TNS1	tensin 1
chr5	1540001	1541000	1000	*	54	123	Distal Intergenic	5	1461542	1524076	62535	2	79888	uc003jcm.3	-15925	ENSG00000153395	LPCAT1	lysophosphatidylcholine acyltransferase 1
chr5	14308001	14309000	1000	*	54	115	Intron (uc003jff.3/7204, intron 8 of 56)	5	14293121	14489274	196154	1	7204	uc003jfh.1	14880	ENSG00000038382	TRIO	trio Rho guanine nucleotide exchange factor
chr5	135139001	135140000	1000	*	54	65	Distal Intergenic	5	135170365	135208436	38072	1	153328	uc003laz.1	-30365	ENSG00000145832	SLC25A48	solute carrier family 25 member 48
chr5	143247001	143248000	1000	*	54	80	Distal Intergenic	5	143191726	143200284	8559	1	57824	uc003lnj.3	55275	ENSG00000158497	HMHB1	histocompatibility minor HB-1
chr7	566001	567000	1000	*	54	79	Distal Intergenic	7	560028	564869	4842	1	441307	uc021zyh.1	5973	ENSG00000223855	HRAT92	heart tissue-associated transcript 92
chr7	38910001	38911000	1000	*	54	64	Intron (uc003tgy.3/27072, intron 2 of 28)	7	38763543	38948800	185258	2	27072	uc003tgy.3	37800	ENSG00000006715	VPS41	VPS41, HOPS complex subunit
chr8	29334001	29335000	1000	*	54	84	Distal Intergenic	8	29190579	29208267	17689	2	1846	uc003xhm.3	-125734	ENSG00000120875	DUSP4	dual specificity phosphatase 4
chr8	67414001	67415000	1000	*	54	84	Intron (uc003xwg.3/254778, intron 2 of 5)	8	67422324	67430759	8436	1	254778	uc003xwi.3	-7324	ENSG00000169085	C8orf46	chromosome 8 open reading frame 46
chr8	67860001	67861000	1000	*	54	75	3' UTR	8	67858736	67874825	16090	2	100129654	uc022avl.1	13825	ENSG00000261787	TCF24	transcription factor 24
chr8	70424001	70425000	1000	*	54	70	Intron (uc003xyd.2/23213, intron 2 of 21)	8	70405028	70573147	168120	1	23213	uc003xyg.2	18973	ENSG00000137573	SULF1	sulfatase 1
chr8	73396001	73397000	1000	*	54	95	Distal Intergenic	8	73449626	73850584	400959	1	9312	uc003xzb.3	-52626	ENSG00000182674	KCNB2	potassium voltage-gated channel subfamily B member 2
chr8	73554001	73555000	1000	*	54	65	Intron (uc003xzb.3/9312, intron 2 of 2)	8	73449626	73850584	400959	1	9312	uc003xzb.3	104375	ENSG00000182674	KCNB2	potassium voltage-gated channel subfamily B member 2
chr8	76255001	76256000	1000	*	54	91	Distal Intergenic	8	76320183	76459916	139734	1	3174	uc003yap.1	-64183	ENSG00000164749	HNF4G	hepatocyte nuclear factor 4 gamma
chr8	81019001	81020000	1000	*	54	64	Intron (uc010lzs.1/7163, intron 1 of 7)	8	80947105	80993010	45906	2	7163	uc022awp.1	-25991	ENSG00000076554	TPD52	tumor protein D52
chr8	88456001	88457000	1000	*	54	77	Distal Intergenic	8	88882971	88886296	3326	2	138009	uc003ydz.3	429296	ENSG00000176566	DCAF4L2	DDB1 and CUL4 associated factor 4 like 2
chr8	93985001	93986000	1000	*	54	94	Intron (uc003yfr.4/286144, intron 1 of 4)	8	93895758	93978372	82615	2	286144	uc022aya.1	-6629	ENSG00000205133	TRIQK	triple QxxK/R motif containing
chr8	97502001	97503000	1000	*	54	65	Promoter (2-3kb)	8	97505882	97624037	118156	1	6383	uc003yhv.1	-2882	ENSG00000169439	SDC2	syndecan 2
chr8	98459001	98460000	1000	*	54	74	Distal Intergenic	8	98285714	98290176	4463	2	85453	uc003yhy.3	-168825	ENSG00000180543	TSPYL5	TSPY like 5
chr8	102087001	102088000	1000	*	54	85	Exon (uc022azj.1/441374, exon 3 of 3)	8	102064282	102088479	24198	1	441374	uc022azj.1	22719	ENSG00000248599	FLJ42969	uncharacterized LOC441374
chr8	122728001	122729000	1000	*	54	78	Distal Intergenic	8	122625271	122653630	28360	2	3037	uc003yph.2	-74371	ENSG00000170961	HAS2	hyaluronan synthase 2
chr8	123283001	123284000	1000	*	54	65	Distal Intergenic	8	123793901	123986755	192855	1	22882	uc003ypk.1	-509901	ENSG00000178764	ZHX2	zinc fingers and homeoboxes 2
chr8	124135001	124136000	1000	*	54	76	Promoter (2-3kb)	8	124138296	124164392	26097	1	93594	uc003ypu.2	-2296	ENSG00000156787	TBC1D31	TBC1 domain family member 31
chr8	125693001	125694000	1000	*	54	65	Intron (uc003yrj.2/9788, intron 3 of 13)	8	125563028	125740730	177703	2	9788	uc003yrj.2	46730	ENSG00000170873	MTSS1	MTSS1, I-BAR domain containing
chr8	126578001	126579000	1000	*	54	75	Distal Intergenic	8	126445943	126450644	4702	1	10221	uc010mdn.3	132058	ENSG00000173334	TRIB1	tribbles pseudokinase 1
chr8	126884001	126885000	1000	*	54	72	Distal Intergenic	8	126934767	126963441	28675	2	100130231	uc022bbb.1	78441	ENSG00000245164	LINC00861	long intergenic non-protein coding RNA 861
chr8	126974001	126975000	1000	*	54	64	Distal Intergenic	8	126953376	126963441	10066	2	100130231	uc003yry.3	-10560	ENSG00000245164	LINC00861	long intergenic non-protein coding RNA 861
chr8	127226001	127227000	1000	*	54	80	Distal Intergenic	8	126953376	126963441	10066	2	100130231	uc003yry.3	-262560	ENSG00000245164	LINC00861	long intergenic non-protein coding RNA 861
chr8	127393001	127394000	1000	*	54	74	Distal Intergenic	8	127564683	127570711	6029	2	157638	uc003yrz.2	176711	ENSG00000168672	FAM84B	family with sequence similarity 84 member B
chr8	128288001	128289000	1000	*	54	84	Distal Intergenic	8	128427857	128429441	1585	1	5462	uc003ysf.3	-138857	ENSG00000212993	POU5F1B	POU class 5 homeobox 1B
chr8	128392001	128393000	1000	*	54	71	Intron (uc003ysc.2/uc003ysc.2, intron 1 of 2)	8	128427857	128429441	1585	1	5462	uc003ysf.3	-34857	ENSG00000212993	POU5F1B	POU class 5 homeobox 1B
chr8	128549001	128550000	1000	*	54	63	Distal Intergenic	8	128455595	128494384	38790	2	727677	uc011liv.1	-54617	ENSG00000246228	CASC8	cancer susceptibility 8 (non-protein coding)
chr8	128561001	128562000	1000	*	54	62	Distal Intergenic	8	128455595	128494384	38790	2	727677	uc011liv.1	-66617	ENSG00000246228	CASC8	cancer susceptibility 8 (non-protein coding)
chr8	129657001	129658000	1000	*	54	73	Distal Intergenic	8	129162362	129162434	73	1	100302281	uc022bbk.1	494639	ENSG00000221261	MIR1208	microRNA 1208
chr8	131850001	131851000	1000	*	54	61	Intron (uc003ytd.4/114, intron 11 of 17)	8	131792547	132052835	260289	2	114	uc003ytd.4	201835	ENSG00000155897	ADCY8	adenylate cyclase 8
chr8	132966001	132967000	1000	*	54	79	Exon (uc003yte.3/23167, exon 6 of 23)	8	132916356	133025886	109531	1	23167	uc003yte.3	49645	ENSG00000132294	EFR3A	EFR3 homolog A
chr8	141469001	141470000	1000	*	54	106	Promoter (<=1kb)	8	140742586	141468678	726093	2	83696	uc003yvh.2	-323	ENSG00000167632	TRAPPC9	trafficking protein particle complex 9
chr8	142049001	142050000	1000	*	54	86	Distal Intergenic	8	141668481	142011412	342932	2	5747	uc011ljr.2	-37589	ENSG00000169398	PTK2	protein tyrosine kinase 2
chr8	142223001	142224000	1000	*	54	112	Intron (uc003ywc.1/57210, intron 6 of 6)	8	142217274	142238673	21400	2	57210	uc003ywc.1	14673	ENSG00000022567	SLC45A4	solute carrier family 45 member 4
chr9	93211001	93212000	1000	*	54	111	Distal Intergenic	9	93224714	93345028	120315	2	340515	uc004aqt.3	133028	NA	LINC01501	long intergenic non-protein coding RNA 1501
chr10	323001	324000	1000	*	54	73	3' UTR	10	255829	300577	44749	1	10771	uc010pzy.2	67172	ENSG00000015171	ZMYND11	zinc finger MYND-type containing 11
chr10	4825001	4826000	1000	*	54	68	Distal Intergenic	10	4868369	4888391	20023	1	83592	uc010qam.2	-42369	ENSG00000165568	AKR1E2	aldo-keto reductase family 1 member E2
chr10	15229001	15230000	1000	*	54	99	Distal Intergenic	10	15147771	15210695	62925	2	9397	uc001ioa.1	-18306	ENSG00000152465	NMT2	N-myristoyltransferase 2
chr10	46558001	46559000	1000	*	54	66	Intron (uc001jcz.1/653129, intron 5 of 6)	10	46550123	46620058	69936	2	26095	uc001jdc.1	61058	ENSG00000204179	PTPN20	protein tyrosine phosphatase, non-receptor type 20
chr10	61788001	61789000	1000	*	54	63	3' UTR	10	61827693	61840366	12674	2	288	uc009xpb.1	51366	ENSG00000151150	ANK3	ankyrin 3
chr10	88134001	88135000	1000	*	54	83	Distal Intergenic	10	87359312	88126250	766939	2	2894	uc009xsu.1	-7751	ENSG00000182771	GRID1	glutamate ionotropic receptor delta type subunit 1
chr10	98055001	98056000	1000	*	54	68	Distal Intergenic	10	98064085	98098321	34237	1	1791	uc001kmf.3	-8085	ENSG00000107447	DNTT	DNA nucleotidylexotransferase
chr10	100657001	100658000	1000	*	54	75	Intron (uc001kpn.2/60495, intron 3 of 11)	10	100216834	100995632	778799	2	60495	uc001kpn.2	337632	ENSG00000172987	HPSE2	heparanase 2 (inactive)
chr10	103352001	103353000	1000	*	54	67	Intron (uc001ktn.3/25911, intron 1 of 5)	10	103348089	103369410	21322	1	25911	uc001ktn.3	3912	ENSG00000166171	DPCD	deleted in primary ciliary dyskinesia homolog (mouse)
chr10	104075001	104076000	1000	*	54	88	Intron (uc001kuw.3/8729, intron 3 of 9)	10	104005255	104142656	137402	1	8729	uc001kuz.2	69746	ENSG00000107862	GBF1	golgi brefeldin A resistant guanine nucleotide exchange factor 1
chr10	110511001	110512000	1000	*	54	65	Distal Intergenic	10	111635286	111644030	8745	2	7511	uc010qra.1	1132030	ENSG00000108039	XPNPEP1	X-prolyl aminopeptidase 1
chr10	112329001	112330000	1000	*	54	62	Promoter (1-2kb)	10	112327449	112364392	36944	1	9126	uc001kze.3	1552	ENSG00000108055	SMC3	structural maintenance of chromosomes 3
chr10	112339001	112340000	1000	*	54	65	Intron (uc001kze.3/9126, intron 7 of 28)	10	112327449	112364392	36944	1	9126	uc001kze.3	11552	ENSG00000108055	SMC3	structural maintenance of chromosomes 3
chr10	112592001	112593000	1000	*	54	71	Intron (uc001kzf.2/282996, intron 13 of 13)	10	112628648	112630662	2015	2	282997	uc010qrd.1	37662	NA	PDCD4-AS1	PDCD4 antisense RNA 1
chr10	112847001	112848000	1000	*	54	69	Distal Intergenic	10	112836790	112840662	3873	1	150	uc001kzo.3	10211	ENSG00000150594	ADRA2A	adrenoceptor alpha 2A
chr10	112901001	112902000	1000	*	54	66	Distal Intergenic	10	112836790	112840662	3873	1	150	uc001kzo.3	64211	ENSG00000150594	ADRA2A	adrenoceptor alpha 2A
chr10	112922001	112923000	1000	*	54	81	Distal Intergenic	10	112836790	112840662	3873	1	150	uc001kzo.3	85211	ENSG00000150594	ADRA2A	adrenoceptor alpha 2A
chr10	113368001	113369000	1000	*	54	98	Distal Intergenic	10	112836790	112840662	3873	1	150	uc001kzo.3	531211	ENSG00000150594	ADRA2A	adrenoceptor alpha 2A
chr10	113433001	113434000	1000	*	54	69	Distal Intergenic	10	113914758	113943468	28711	2	57678	uc001kzq.1	509468	ENSG00000119927	GPAM	glycerol-3-phosphate acyltransferase, mitochondrial
chr10	113559001	113560000	1000	*	54	79	Distal Intergenic	10	113914758	113943468	28711	2	57678	uc001kzq.1	383468	ENSG00000119927	GPAM	glycerol-3-phosphate acyltransferase, mitochondrial
chr10	113666001	113667000	1000	*	54	74	Distal Intergenic	10	113914758	113943468	28711	2	57678	uc001kzq.1	276468	ENSG00000119927	GPAM	glycerol-3-phosphate acyltransferase, mitochondrial
chr10	113715001	113716000	1000	*	54	86	Distal Intergenic	10	113914758	113943468	28711	2	57678	uc001kzq.1	227468	ENSG00000119927	GPAM	glycerol-3-phosphate acyltransferase, mitochondrial
chr10	113809001	113810000	1000	*	54	63	Distal Intergenic	10	113914758	113943468	28711	2	57678	uc001kzq.1	133468	ENSG00000119927	GPAM	glycerol-3-phosphate acyltransferase, mitochondrial
chr10	114711001	114712000	1000	*	54	99	Promoter (<=1kb)	10	114710882	114927436	216555	1	6934	uc010qrt.2	119	ENSG00000148737	TCF7L2	transcription factor 7 like 2
chr10	118892001	118893000	1000	*	54	79	3' UTR	10	118888032	118897812	9781	2	11023	uc001ldb.1	4812	ENSG00000148704	VAX1	ventral anterior homeobox 1
chr10	118946001	118947000	1000	*	54	83	Distal Intergenic	10	118957000	118969810	12811	1	338567	uc010qsr.2	-10000	ENSG00000186795	KCNK18	potassium two pore domain channel subfamily K member 18
chr10	119381001	119382000	1000	*	54	82	Distal Intergenic	10	119243804	119304579	60776	2	196047	uc001ldg.3	-76422	ENSG00000229847	EMX2OS	EMX2 opposite strand/antisense RNA
chr10	122558001	122559000	1000	*	54	84	Intron (uc001lfb.1/283089, intron 1 of 2)	10	122610687	122666367	55681	1	55717	uc010qte.2	-51687	ENSG00000120008	WDR11	WD repeat domain 11
chr10	125575001	125576000	1000	*	54	66	Intron (uc001lhj.3/119587, intron 5 of 19)	10	125505152	125651500	146349	2	119587	uc001lhk.1	75500	ENSG00000121898	CPXM2	carboxypeptidase X, M14 family member 2
chr11	35248001	35249000	1000	*	54	70	Intron (uc001mvu.3/960, intron 17 of 17)	11	35211382	35236461	25080	1	960	uc010reu.2	36619	ENSG00000026508	CD44	CD44 molecule (Indian blood group)
chr11	70026001	70027000	1000	*	54	89	5' UTR	11	70016071	70034203	18133	1	55107	uc010rql.1	9930	ENSG00000131620	ANO1	anoctamin 1
chr12	66009001	66010000	1000	*	54	61	Distal Intergenic	12	66217437	66221867	4431	1	8091	uc001ssp.1	-207437	ENSG00000149948	HMGA2	high mobility group AT-hook 2
chr14	68824001	68825000	1000	*	54	66	Intron (uc001xkd.3/5890, intron 8 of 10)	14	69254372	69260631	6260	2	677	uc001xkh.2	435631	ENSG00000185650	ZFP36L1	ZFP36 ring finger protein like 1
chr15	74265001	74266000	1000	*	54	67	Distal Intergenic	15	74275559	74284689	9131	2	9399	uc002awe.4	18689	ENSG00000067221	STOML1	stomatin like 1
chr16	21790001	21791000	1000	*	54	64	Intron (uc021tel.1/uc021tel.1, intron 2 of 3)	16	21807951	21830495	22545	2	730092	uc010vbl.1	39495	NA	RRN3P1	RRN3 homolog, RNA polymerase I transcription factor pseudogene 1
chr16	86676001	86677000	1000	*	54	64	Distal Intergenic	16	86612115	86615304	3190	1	2300	uc002fjr.3	63886	ENSG00000176678	FOXL1	forkhead box L1
chr16	88799001	88800000	1000	*	54	78	Promoter (2-3kb)	16	88781746	88802816	21071	2	9780	uc010cib.3	2816	ENSG00000103335	PIEZO1	piezo type mechanosensitive ion channel component 1
chr17	221001	222000	1000	*	54	140	Distal Intergenic	17	62180	202633	140454	2	9501	uc021tmx.1	-18368	ENSG00000181031	RPH3AL	rabphilin 3A like (without C2 domains)
chr17	45459001	45460000	1000	*	54	82	Intron (uc002ilm.3/124989, intron 12 of 21)	17	45403592	45468946	65355	1	124989	uc010daz.1	55409	ENSG00000178852	EFCAB13	EF-hand calcium binding domain 13
chr17	47940001	47941000	1000	*	54	78	Distal Intergenic	17	47921418	47925379	3962	2	255061	uc002ipu.3	-14622	ENSG00000176358	TAC4	tachykinin 4
chr17	49440001	49441000	1000	*	54	62	Distal Intergenic	17	49337897	49375292	37396	1	51096	uc002its.3	102104	ENSG00000011260	UTP18	UTP18, small subunit processome component
chr17	50049001	50050000	1000	*	54	64	Intron (uc002itv.4/56934, intron 3 of 9)	17	49707674	50235729	528056	2	56934	uc002itv.4	185729	ENSG00000154975	CA10	carbonic anhydrase 10
chr17	57923001	57924000	1000	*	54	85	Distal Intergenic	17	57918627	57918698	72	1	406991	uc002ixv.3	4374	ENSG00000284190	MIR21	microRNA 21
chr17	58270001	58271000	1000	*	54	68	Exon (uc002iyn.1/84669, exon 20 of 26)	17	58308877	58309006	130	2	677681	uc002iyp.1	38006	ENSG00000252577	SCARNA20	small Cajal body-specific RNA 20
chr17	62407001	62408000	1000	*	54	66	Promoter (<=1kb)	17	62396777	62407083	10307	2	5175	uc002jef.2	0	ENSG00000261371	PECAM1	platelet and endothelial cell adhesion molecule 1
chr17	64842001	64843000	1000	*	54	61	Intron (uc010wqi.2/27091, intron 1 of 5)	17	64831235	64881395	50161	1	27091	uc010wqi.2	10766	ENSG00000075429	CACNG5	calcium voltage-gated channel auxiliary subunit gamma 5
chr17	64890001	64891000	1000	*	54	71	Distal Intergenic	17	64873348	64881395	8048	1	27091	uc010wqj.2	16653	ENSG00000075429	CACNG5	calcium voltage-gated channel auxiliary subunit gamma 5
chr17	65031001	65032000	1000	*	54	87	Distal Intergenic	17	65040652	65052911	12260	1	786	uc002jfu.3	-8652	ENSG00000108878	CACNG1	calcium voltage-gated channel auxiliary subunit gamma 1
chr17	65500001	65501000	1000	*	54	96	Intron (uc002jgb.4/26207, intron 1 of 9)	17	65373397	65693379	319983	1	26207	uc002jgc.4	126604	ENSG00000154217	PITPNC1	phosphatidylinositol transfer protein cytoplasmic 1
chr17	65518001	65519000	1000	*	54	78	Intron (uc002jgb.4/26207, intron 1 of 9)	17	65373397	65693379	319983	1	26207	uc002jgc.4	144604	ENSG00000154217	PITPNC1	phosphatidylinositol transfer protein cytoplasmic 1
chr17	68722001	68723000	1000	*	54	61	Distal Intergenic	17	68165676	68176183	10508	1	3759	uc002jir.3	556325	ENSG00000123700	KCNJ2	potassium voltage-gated channel subfamily J member 2
chr17	72451001	72452000	1000	*	54	61	Distal Intergenic	17	72462522	72480937	18416	1	11314	uc002jkv.4	-10522	ENSG00000167851	CD300A	CD300a molecule
chr17	79463001	79464000	1000	*	54	87	Distal Intergenic	17	79476997	79479892	2896	2	71	uc002kag.3	15892	ENSG00000184009	ACTG1	actin gamma 1
chr19	5681001	5682000	1000	*	54	108	Promoter (<=1kb)	19	5678433	5680911	2479	2	125988	uc002mch.1	-90	ENSG00000174917	C19orf70	chromosome 19 open reading frame 70
chr20	9059001	9060000	1000	*	54	73	Intron (uc010gbw.1/5332, intron 1 of 31)	20	9049701	9461462	411762	1	5332	uc010gbx.3	9300	ENSG00000101333	PLCB4	phospholipase C beta 4
chr20	62398001	62399000	1000	*	54	82	Intron (uc002ygv.2/140685, intron 3 of 4)	20	62372464	62375403	2940	1	56731	uc011abj.2	25537	ENSG00000125520	SLC2A4RG	SLC2A4 regulator
chr1	7885001	7886000	1000	*	53	87	Intron (uc009vmg.1/8863, intron 16 of 18)	1	7907672	7913178	5507	2	10911	uc001aor.3	27178	ENSG00000049247	UTS2	urotensin 2
chr1	16736001	16737000	1000	*	53	79	Exon (uc001ayl.1/374955, exon 7 of 17)	1	16722176	16763919	41744	2	374955	uc001ayl.1	26919	ENSG00000187144	SPATA21	spermatogenesis associated 21
chr1	16878001	16879000	1000	*	53	66	Promoter (2-3kb)	1	16875409	16875482	74	1	100500876	uc021ogu.1	2592	ENSG00000263811	MIR3675	microRNA 3675
chr1	95384001	95385000	1000	*	53	64	Intron (uc010otv.2/1266, intron 1 of 6)	1	95362507	95391337	28831	2	1266	uc010otv.2	6337	ENSG00000117519	CNN3	calponin 3
chr3	189337001	189338000	1000	*	53	74	Distal Intergenic	3	189349216	189599284	250069	1	8626	uc003frx.2	-11216	ENSG00000073282	TP63	tumor protein p63
chr3	189514001	189515000	1000	*	53	72	Intron (uc003frx.2/8626, intron 3 of 10)	3	189507449	189615068	107620	1	8626	uc021xir.1	6552	ENSG00000073282	TP63	tumor protein p63
chr4	90965001	90966000	1000	*	53	63	Distal Intergenic	4	91048684	91234244	185561	1	401145	uc003hsu.3	-82684	ENSG00000184305	CCSER1	coiled-coil serine rich protein 1
chr4	169821001	169822000	1000	*	53	73	Promoter (1-2kb)	4	169819128	169849608	30481	1	23022	uc003irx.3	1873	ENSG00000129116	PALLD	palladin, cytoskeletal associated protein
chr5	116000001	116001000	1000	*	53	63	Distal Intergenic	5	115779251	115910551	131301	2	57556	uc010jck.3	-89450	ENSG00000092421	SEMA6A	semaphorin 6A
chr5	132238001	132239000	1000	*	53	70	Exon (uc003kyd.3/27125, exon 7 of 21)	5	132209358	132210582	1225	1	116842	uc003kyc.3	28643	ENSG00000164406	LEAP2	liver enriched antimicrobial peptide 2
chr7	47994001	47995000	1000	*	53	75	Distal Intergenic	7	47814250	47988071	173822	2	168507	uc003tny.2	-5930	ENSG00000158683	PKD1L1	polycystin 1 like 1, transient receptor potential channel interacting
chr7	100049001	100050000	1000	*	53	67	Distal Intergenic	7	100054238	100061894	7657	2	402573	uc003uuz.1	11894	ENSG00000185955	C7orf61	chromosome 7 open reading frame 61
chr7	101041001	101042000	1000	*	53	84	Intron (uc003uyo.1/136227, intron 1 of 12)	7	101006122	101202304	196183	1	136227	uc031syp.1	34879	ENSG00000160963	COL26A1	collagen type XXVI alpha 1 chain
chr7	158331001	158332000	1000	*	53	84	Promoter (2-3kb)	7	157331750	158334468	1002719	2	5799	uc011kwa.2	2468	ENSG00000155093	PTPRN2	protein tyrosine phosphatase, receptor type N2
chr7	158341001	158342000	1000	*	53	71	Intron (uc003wno.3/5799, intron 1 of 22)	7	157331750	158334468	1002719	2	5799	uc011kwa.2	-6533	ENSG00000155093	PTPRN2	protein tyrosine phosphatase, receptor type N2
chr8	73087001	73088000	1000	*	53	72	Distal Intergenic	8	73117534	73163869	46336	2	392232	uc022avu.1	75869	NA	LOC392232	transient receptor potential cation channel subfamily A member 1 pseudogene
chr8	73355001	73356000	1000	*	53	98	Distal Intergenic	8	73449626	73850584	400959	1	9312	uc003xzb.3	-93626	ENSG00000182674	KCNB2	potassium voltage-gated channel subfamily B member 2
chr8	73412001	73413000	1000	*	53	87	Distal Intergenic	8	73449626	73850584	400959	1	9312	uc003xzb.3	-36626	ENSG00000182674	KCNB2	potassium voltage-gated channel subfamily B member 2
chr8	81784001	81785000	1000	*	53	75	Promoter (2-3kb)	8	81540686	81787016	246331	2	619279	uc003yby.2	2016	ENSG00000164684	ZNF704	zinc finger protein 704
chr8	97896001	97897000	1000	*	53	64	Intron (uc003yhw.3/10404, intron 4 of 7)	8	97797092	97978571	181480	1	10404	uc010mbe.2	98909	ENSG00000104324	CPQ	carboxypeptidase Q
chr8	99003001	99004000	1000	*	53	67	Intron (uc003yib.1/4147, intron 6 of 7)	8	99054314	99054445	132	2	26775	uc003yig.1	50445	ENSG00000207067	SNORA72	small nucleolar RNA, H/ACA box 72
chr8	100884001	100885000	1000	*	53	61	Intron (uc003yiv.4/157680, intron 61 of 61)	8	100890223	100906242	16020	2	1345	uc003yiy.2	21242	ENSG00000164919	COX6C	cytochrome c oxidase subunit 6C
chr8	102743001	102744000	1000	*	53	63	Intron (uc003yke.3/83988, intron 1 of 3)	8	102698770	102803439	104670	2	83988	uc003yke.3	59439	ENSG00000104490	NCALD	neurocalcin delta
chr8	103143001	103144000	1000	*	53	71	Distal Intergenic	8	103137660	103137743	84	1	100847001	uc031tbw.1	5341	ENSG00000266756	MIR5680	microRNA 5680
chr8	109464001	109465000	1000	*	53	70	Intron (uc003ymw.1/9694, intron 3 of 10)	8	109455853	109499136	43284	1	9694	uc003ymw.1	8148	ENSG00000104412	EMC2	ER membrane protein complex subunit 2
chr8	118213001	118214000	1000	*	53	66	Distal Intergenic	8	118147337	118188953	41617	1	169026	uc022bab.1	65664	ENSG00000164756	SLC30A8	solute carrier family 30 member 8
chr8	125708001	125709000	1000	*	53	72	Intron (uc003yrj.2/9788, intron 3 of 13)	8	125563028	125740730	177703	2	9788	uc003yrj.2	31730	ENSG00000170873	MTSS1	MTSS1, I-BAR domain containing
chr8	125793001	125794000	1000	*	53	79	Distal Intergenic	8	125563028	125740730	177703	2	9788	uc003yrl.2	-52271	ENSG00000170873	MTSS1	MTSS1, I-BAR domain containing
chr8	126668001	126669000	1000	*	53	69	Distal Intergenic	8	126445943	126450644	4702	1	10221	uc010mdn.3	222058	ENSG00000173334	TRIB1	tribbles pseudokinase 1
chr8	127601001	127602000	1000	*	53	62	Distal Intergenic	8	127564683	127570711	6029	2	157638	uc003yrz.2	-30290	ENSG00000168672	FAM84B	family with sequence similarity 84 member B
chr8	128131001	128132000	1000	*	53	83	Distal Intergenic	8	128025399	128033259	7861	1	100750225	uc022bbd.1	105602	ENSG00000253438	PCAT1	prostate cancer associated transcript 1 (non-protein coding)
chr8	128471001	128472000	1000	*	53	66	Intron (uc003yse.2/727677, intron 4 of 5)	8	128301929	128494384	192456	2	727677	uc003yse.2	22384	ENSG00000246228	CASC8	cancer susceptibility 8 (non-protein coding)
chr8	130317001	130318000	1000	*	53	67	Distal Intergenic	8	130228713	130253486	24774	2	728724	uc003ysp.2	-63515	ENSG00000250400	LINC00977	long intergenic non-protein coding RNA 977
chr8	130630001	130631000	1000	*	53	84	Distal Intergenic	8	130760442	130799134	38693	2	56169	uc003ysr.3	168134	ENSG00000147697	GSDMC	gasdermin C
chr10	11982001	11983000	1000	*	53	66	Intron (uc001ila.3/26019, intron 17 of 20)	10	11891607	11936709	45103	2	219731	uc001iky.2	-45292	ENSG00000225778	PROSER2-AS1	PROSER2 antisense RNA 1
chr10	71420001	71421000	1000	*	53	86	Distal Intergenic	10	71390003	71393355	3353	1	219738	uc001jpq.4	29998	ENSG00000171224	FAM241B	family with sequence similarity 241 member B
chr10	95848001	95849000	1000	*	53	75	Promoter (<=1kb)	10	95848830	96088148	239319	1	51196	uc001kjm.3	0	ENSG00000138193	PLCE1	phospholipase C epsilon 1
chr10	101118001	101119000	1000	*	53	61	Promoter (<=1kb)	10	101119335	101154087	34753	1	26507	uc009xwg.3	-335	ENSG00000119946	CNNM1	cyclin and CBS domain divalent metal cation transport mediator 1
chr10	103922001	103923000	1000	*	53	63	3' UTR	10	103911933	103923627	11695	1	9221	uc009xxb.1	10068	ENSG00000166197	NOLC1	nucleolar and coiled-body phosphoprotein 1
chr10	104079001	104080000	1000	*	53	62	Intron (uc001kuw.3/8729, intron 3 of 9)	10	104005255	104142656	137402	1	8729	uc001kuz.2	73746	ENSG00000107862	GBF1	golgi brefeldin A resistant guanine nucleotide exchange factor 1
chr10	104434001	104435000	1000	*	53	67	3' UTR	10	104404252	104418076	13825	1	81603	uc001kvz.2	29749	ENSG00000171206	TRIM8	tripartite motif containing 8
chr10	109957001	109958000	1000	*	53	110	Distal Intergenic	10	108338421	108924466	586046	2	114815	uc001kyo.3	-1032535	ENSG00000108018	SORCS1	sortilin related VPS10 domain containing receptor 1
chr10	110556001	110557000	1000	*	53	80	Distal Intergenic	10	111635286	111644030	8745	2	7511	uc010qra.1	1087030	ENSG00000108039	XPNPEP1	X-prolyl aminopeptidase 1
chr10	112330001	112331000	1000	*	53	65	Promoter (2-3kb)	10	112327449	112364392	36944	1	9126	uc001kze.3	2552	ENSG00000108055	SMC3	structural maintenance of chromosomes 3
chr10	112886001	112887000	1000	*	53	62	Distal Intergenic	10	112836790	112840662	3873	1	150	uc001kzo.3	49211	ENSG00000150594	ADRA2A	adrenoceptor alpha 2A
chr10	113325001	113326000	1000	*	53	63	Distal Intergenic	10	112836790	112840662	3873	1	150	uc001kzo.3	488211	ENSG00000150594	ADRA2A	adrenoceptor alpha 2A
chr10	118508001	118509000	1000	*	53	77	Intron (uc001lcu.3/259217, intron 2 of 13)	10	118430703	118502085	71383	2	259217	uc001lct.3	-5916	ENSG00000165868	HSPA12A	heat shock protein family A (Hsp70) member 12A
chr10	118823001	118824000	1000	*	53	89	Intron (uc010qsq.1/57698, intron 1 of 17)	10	118659823	118765088	105266	2	57698	uc010qsp.1	-57913	ENSG00000187164	SHTN1	shootin 1
chr10	118856001	118857000	1000	*	53	72	Intron (uc010qsq.1/57698, intron 1 of 17)	10	118659823	118886097	226275	2	57698	uc010qsq.1	29097	ENSG00000187164	SHTN1	shootin 1
chr10	124460001	124461000	1000	*	53	71	Promoter (<=1kb)	10	124457225	124459338	2114	2	399814	uc001lgn.3	-663	ENSG00000183559	C10orf120	chromosome 10 open reading frame 120
chr10	125296001	125297000	1000	*	53	74	Distal Intergenic	10	125425871	125456913	31043	1	2849	uc001lhh.3	-128871	ENSG00000154478	GPR26	G protein-coupled receptor 26
chr10	125329001	125330000	1000	*	53	74	Distal Intergenic	10	125425871	125456913	31043	1	2849	uc001lhh.3	-95871	ENSG00000154478	GPR26	G protein-coupled receptor 26
chr10	125622001	125623000	1000	*	53	104	Exon (uc001lhj.3/119587, exon 4 of 20)	10	125505152	125651500	146349	2	119587	uc001lhk.1	28500	ENSG00000121898	CPXM2	carboxypeptidase X, M14 family member 2
chr10	125661001	125662000	1000	*	53	71	Intron (uc001lhj.3/119587, intron 2 of 19)	10	125505152	125651500	146349	2	119587	uc001lhk.1	-9501	ENSG00000121898	CPXM2	carboxypeptidase X, M14 family member 2
chr10	127694001	127695000	1000	*	53	63	Intron (uc001ljh.4/92565, intron 7 of 10)	10	127668730	127698078	29349	1	92565	uc001lji.3	25271	ENSG00000203780	FANK1	fibronectin type III and ankyrin repeat domains 1
chr11	10378001	10379000	1000	*	53	68	Intron (uc009yfv.1/uc009yfv.1, intron 1 of 2)	11	10326642	10328923	2282	1	133	uc001mil.1	51359	ENSG00000148926	ADM	adrenomedullin
chr11	13016001	13017000	1000	*	53	62	Distal Intergenic	11	13001081	13011095	10015	2	100506305	uc001mkl.2	-4906	ENSG00000251381	LINC00958	long intergenic non-protein coding RNA 958
chr11	64582001	64583000	1000	*	53	89	Distal Intergenic	11	64570986	64578766	7781	2	4221	uc001obr.3	-3235	ENSG00000133895	MEN1	menin 1
chr11	69279001	69280000	1000	*	53	86	Distal Intergenic	11	69455873	69469242	13370	1	595	uc001opa.3	-175873	ENSG00000110092	CCND1	cyclin D1
chr11	69844001	69845000	1000	*	53	77	Distal Intergenic	11	69924408	70035652	111245	1	55107	uc001opj.3	-79408	ENSG00000131620	ANO1	anoctamin 1
chr12	65967001	65968000	1000	*	53	94	Distal Intergenic	12	66217437	66221867	4431	1	8091	uc001ssp.1	-249437	ENSG00000149948	HMGA2	high mobility group AT-hook 2
chr12	66007001	66008000	1000	*	53	61	Distal Intergenic	12	66217437	66221867	4431	1	8091	uc001ssp.1	-209437	ENSG00000149948	HMGA2	high mobility group AT-hook 2
chr12	116829001	116830000	1000	*	53	67	Distal Intergenic	12	116866057	116866123	67	2	100616309	uc021rei.1	36123	ENSG00000264037	MIR4472-2	microRNA 4472-2
chr13	111591001	111592000	1000	*	53	66	Distal Intergenic	13	111545045	111567416	22372	2	55608	uc001vro.1	-23585	ENSG00000088448	ANKRD10	ankyrin repeat domain 10
chr15	29949001	29950000	1000	*	53	123	Distal Intergenic	15	29412455	29862927	450473	2	23359	uc010azk.1	-86074	ENSG00000104059	FAM189A1	family with sequence similarity 189 member A1
chr16	22547001	22548000	1000	*	53	72	3' UTR	16	22542605	22547841	5237	1	100132247	uc010bxk.3	4396	ENSG00000243716	NPIPB5	nuclear pore complex interacting protein family member B5
chr16	81038001	81039000	1000	*	53	88	Promoter (1-2kb)	16	81040103	81056487	16385	1	55839	uc002ffw.4	-1103	ENSG00000166451	CENPN	centromere protein N
chr16	81745001	81746000	1000	*	53	79	3' UTR	16	81698959	81700879	1921	1	100129617	uc021tlt.1	46042	NA	LOC100129617	uncharacterized LOC100129617
chr16	84626001	84627000	1000	*	53	68	Intron (uc002fid.3/23406, intron 2 of 3)	16	84599204	84651669	52466	2	23406	uc002fid.3	24669	ENSG00000103187	COTL1	coactosin like F-actin binding protein 1
chr16	84686001	84687000	1000	*	53	84	Intron (uc002fig.3/79786, intron 2 of 4)	16	84682131	84695916	13786	1	79786	uc010chl.3	3870	ENSG00000135686	KLHL36	kelch like family member 36
chr16	86393001	86394000	1000	*	53	85	Distal Intergenic	16	86365456	86379285	13830	2	732275	uc010chr.2	-13716	ENSG00000168367	LINC00917	long intergenic non-protein coding RNA 917
chr16	87049001	87050000	1000	*	53	71	Distal Intergenic	16	87336404	87351026	14623	2	100506581	uc002fju.3	301026	ENSG00000260456	C16orf95	chromosome 16 open reading frame 95
chr16	87949001	87950000	1000	*	53	63	Intron (uc002fkn.1/763, intron 2 of 6)	16	87921625	87970112	48488	2	763	uc002fkn.1	20112	ENSG00000174990	CA5A	carbonic anhydrase 5A
chr16	88053001	88054000	1000	*	53	139	Intron (uc002fko.1/54971, intron 6 of 7)	16	88003624	88110924	107301	1	54971	uc002fkr.3	49377	ENSG00000172530	BANP	BTG3 associated nuclear protein
chr16	88330001	88331000	1000	*	53	67	Distal Intergenic	16	88493879	88507165	13287	1	84627	uc002fku.2	-162879	ENSG00000225614	ZNF469	zinc finger protein 469
chr17	16819001	16820000	1000	*	53	72	Distal Intergenic	17	16832849	16875402	42554	2	23495	uc010vwt.1	55402	ENSG00000240505	TNFRSF13B	TNF receptor superfamily member 13B
chr17	36116001	36117000	1000	*	53	62	Distal Intergenic	17	36046434	36105096	58663	2	6928	uc021tvw.1	-10905	ENSG00000275410	HNF1B	HNF1 homeobox B
chr17	36135001	36136000	1000	*	53	70	Distal Intergenic	17	36046434	36105096	58663	2	6928	uc021tvw.1	-29905	ENSG00000275410	HNF1B	HNF1 homeobox B
chr17	36143001	36144000	1000	*	53	97	Distal Intergenic	17	36046434	36105096	58663	2	6928	uc021tvw.1	-37905	ENSG00000275410	HNF1B	HNF1 homeobox B
chr17	46251001	46252000	1000	*	53	68	Intron (uc002ini.1/8631, intron 9 of 12)	17	46233789	46233873	85	2	100302211	uc021tze.1	-17128	ENSG00000221739	MIR1203	microRNA 1203
chr17	46756001	46757000	1000	*	53	63	Distal Intergenic	17	46799082	46799882	801	2	84366	uc002iny.3	42882	ENSG00000159182	PRAC1	PRAC1 small nuclear protein
chr17	46915001	46916000	1000	*	53	89	Intron (uc002iof.4/10241, intron 1 of 12)	17	46908350	46942607	34258	1	10241	uc010wls.3	6651	ENSG00000136436	CALCOCO2	calcium binding and coiled-coil domain 2
chr17	48318001	48319000	1000	*	53	67	Distal Intergenic	17	48348767	48358846	10080	1	162461	uc002iqn.2	-29767	ENSG00000167105	TMEM92	transmembrane protein 92
chr17	48885001	48886000	1000	*	53	67	Distal Intergenic	17	48912011	48919709	7699	1	124857	uc010dbu.3	-26011	ENSG00000173714	WFIKKN2	WAP, follistatin/kazal, immunoglobulin, kunitz and netrin domain containing 2
chr17	49022001	49023000	1000	*	53	77	Distal Intergenic	17	48939587	48945339	5753	2	10140	uc010wmz.2	-76662	ENSG00000141232	TOB1	transducer of ERBB2, 1
chr17	49775001	49776000	1000	*	53	79	Intron (uc002itv.4/56934, intron 5 of 9)	17	49337897	49375292	37396	1	51096	uc002its.3	437104	ENSG00000011260	UTP18	UTP18, small subunit processome component
chr17	49779001	49780000	1000	*	53	62	Intron (uc002itv.4/56934, intron 5 of 9)	17	49337897	49375292	37396	1	51096	uc002its.3	441104	ENSG00000011260	UTP18	UTP18, small subunit processome component
chr17	50529001	50530000	1000	*	53	77	Distal Intergenic	17	49710837	50237377	526541	2	56934	uc002itz.2	-291624	ENSG00000154975	CA10	carbonic anhydrase 10
chr17	57717001	57718000	1000	*	53	69	Intron (uc002ixp.3/1213, intron 1 of 30)	17	57697050	57774317	77268	1	1213	uc002ixr.1	19951	ENSG00000141367	CLTC	clathrin heavy chain
chr17	59476001	59477000	1000	*	53	89	Promoter (<=1kb)	17	59477257	59486485	9229	1	6909	uc002ize.3	-257	ENSG00000121068	TBX2	T-box 2
chr17	64221001	64222000	1000	*	53	76	Intron (uc002jfn.4/350, intron 3 of 7)	17	64208147	64225556	17410	2	350	uc002jfn.4	3556	ENSG00000091583	APOH	apolipoprotein H
chr17	64275001	64276000	1000	*	53	68	Distal Intergenic	17	64298926	64771238	472313	1	5578	uc002jfo.1	-22926	ENSG00000154229	PRKCA	protein kinase C alpha
chr17	64689001	64690000	1000	*	53	61	Intron (uc002jfo.1/5578, intron 9 of 14)	17	64783190	64783286	97	1	693219	uc021ubx.1	-93190	ENSG00000207943	MIR634	microRNA 634
chr17	64941001	64942000	1000	*	53	76	Distal Intergenic	17	64960980	65029518	68539	1	27092	uc002jft.2	-18980	ENSG00000075461	CACNG4	calcium voltage-gated channel auxiliary subunit gamma 4
chr17	71902001	71903000	1000	*	53	66	Distal Intergenic	17	71745409	71824676	79268	2	283982	uc010dfo.2	-77325	NA	LINC00469	long intergenic non-protein coding RNA 469
chr17	72578001	72579000	1000	*	53	75	Promoter (2-3kb)	17	72581057	72590348	9292	1	146723	uc002jla.1	-2057	NA	C17orf77	chromosome 17 open reading frame 77
chr17	72645001	72646000	1000	*	53	100	Distal Intergenic	17	72667256	72742799	75544	1	326624	uc002jlc.2	-21256	ENSG00000172794	RAB37	RAB37, member RAS oncogene family
chr17	73148001	73149000	1000	*	53	61	Promoter (1-2kb)	17	73131344	73150775	19432	2	51155	uc002jmz.1	1775	ENSG00000189159	JPT1	Jupiter microtubule associated homolog 1
chr17	73404001	73405000	1000	*	53	109	Promoter (1-2kb)	17	73402150	73402243	94	1	100500841	uc021ucz.1	1851	ENSG00000264511	MIR3678	microRNA 3678
chr17	74576001	74577000	1000	*	53	77	Intron (uc002jsg.4/10610, intron 1 of 8)	17	74561461	74582145	20685	2	10610	uc002jsg.4	5145	ENSG00000070731	ST6GALNAC2	ST6 N-acetylgalactosaminide alpha-2,6-sialyltransferase 2
chr17	74728001	74729000	1000	*	53	69	Intron (uc002jsr.3/124512, intron 2 of 4)	17	74732272	74734570	2299	1	79157	uc002jsz.1	-3272	ENSG00000092931	MFSD11	major facilitator superfamily domain containing 11
chr17	76706001	76707000	1000	*	53	73	Intron (uc002jvw.3/9267, intron 1 of 12)	17	76694351	76713107	18757	2	9267	uc010wtw.1	6107	ENSG00000108669	CYTH1	cytohesin 1
chr17	78034001	78035000	1000	*	53	70	Intron (uc010wub.2/55036, intron 8 of 8)	17	78022169	78074412	52244	1	55036	uc002jxm.4	11832	ENSG00000141519	CCDC40	coiled-coil domain containing 40
chr19	35105001	35106000	1000	*	53	73	Intron (uc002nvo.1/uc002nvo.1, intron 1 of 1)	19	35084346	35085490	1145	2	284402	uc002nvn.3	-19511	ENSG00000205209	SCGB2B2	secretoglobin family 2B member 2
chr19	35829001	35830000	1000	*	53	75	Promoter (<=1kb)	19	35828658	35838264	9607	1	933	uc010edx.3	343	ENSG00000012124	CD22	CD22 molecule
chr20	45437001	45438000	1000	*	53	74	Distal Intergenic	20	45523263	45817492	294230	1	2139	uc002xsm.3	-85263	ENSG00000064655	EYA2	EYA transcriptional coactivator and phosphatase 2
chr20	59142001	59143000	1000	*	53	76	Intron (uc010gjw.3/284757, intron 4 of 4)	20	59053169	59053239	71	1	100616362	uc021wfu.1	88832	ENSG00000266140	MIR4533	microRNA 4533
chr21	8807001	8808000	1000	*	53	158	Distal Intergenic	21	9825832	9826011	180	1	100500862	uc021wgv.1	-1017832	ENSG00000275708	MIR3648-1	microRNA 3648-1
chr22	45080001	45081000	1000	*	53	100	Intron (uc003bew.2/55615, intron 1 of 8)	22	45072688	45133561	60874	1	55615	uc010gzt.1	7313	ENSG00000186654	PRR5	proline rich 5
chr1	1382001	1383000	1000	*	52	139	Promoter (2-3kb)	1	1385069	1405538	20470	1	219293	uc001aft.2	-2069	ENSG00000215915	ATAD3C	ATPase family, AAA domain containing 3C
chr1	2121001	2122000	1000	*	52	90	3' UTR	1	2115899	2126214	10316	2	199990	uc001aiv.2	4214	ENSG00000162585	FAAP20	Fanconi anemia core complex associated protein 20
chr1	16850001	16851000	1000	*	52	74	Distal Intergenic	1	16875409	16875482	74	1	100500876	uc021ogu.1	-24409	ENSG00000263811	MIR3675	microRNA 3675
chr1	16869001	16870000	1000	*	52	86	Distal Intergenic	1	16875409	16875482	74	1	100500876	uc021ogu.1	-5409	ENSG00000263811	MIR3675	microRNA 3675
chr1	54939001	54940000	1000	*	52	63	Distal Intergenic	1	54691104	54872068	180965	2	23648	uc001cxg.4	-66933	ENSG00000157216	SSBP3	single stranded DNA binding protein 3
chr1	145388001	145389000	1000	*	52	63	Intron (uc021ott.2/100288142, intron 99 of 131)	1	145413191	145417545	4355	1	148738	uc001eni.2	-24191	ENSG00000168509	HJV	hemojuvelin BMP co-receptor
chr1	161722001	161723000	1000	*	52	64	Promoter (2-3kb)	1	161719581	161726952	7372	1	11266	uc001gbo.3	2420	ENSG00000081721	DUSP12	dual specificity phosphatase 12
chr1	192961001	192962000	1000	*	52	61	Distal Intergenic	1	192981496	193028523	47028	2	51377	uc001gsm.3	66523	ENSG00000116750	UCHL5	ubiquitin C-terminal hydrolase L5
chr2	241896001	241897000	1000	*	52	84	Exon (uc002waf.3/200772, exon 6 of 9)	2	241894036	241906868	12833	2	200772	uc002waf.3	9868	ENSG00000233392	LOC200772	uncharacterized LOC200772
chr3	114710001	114711000	1000	*	52	67	Intron (uc003ebm.3/26137, intron 1 of 11)	3	114056947	114790261	733315	2	26137	uc003ebm.3	79261	ENSG00000181722	ZBTB20	zinc finger and BTB domain containing 20
chr4	188505001	188506000	1000	*	52	91	Distal Intergenic	4	188225237	188426767	201531	2	339975	uc021xvl.1	-78234	NA	LOC339975	uncharacterized LOC339975
chr5	137453001	137454000	1000	*	52	62	Intron (uc003lce.3/8382, intron 5 of 5)	5	137450861	137475132	24272	2	8382	uc003lce.3	21132	ENSG00000112981	NME5	NME/NM23 family member 5
chr6	137052001	137053000	1000	*	52	61	Intron (uc003qhc.3/4217, intron 1 of 29)	6	136883641	137110761	227121	2	4217	uc011edk.1	57761	ENSG00000197442	MAP3K5	mitogen-activated protein kinase kinase kinase 5
chr6	158712001	158713000	1000	*	52	68	Distal Intergenic	6	158733692	158902570	168879	1	56995	uc011efo.2	-20692	ENSG00000130338	TULP4	tubby like protein 4
chr8	67044001	67045000	1000	*	52	86	Intron (uc003xvu.3/84675, intron 2 of 10)	8	67039278	67087718	48441	1	84675	uc003xvx.3	4723	ENSG00000147573	TRIM55	tripartite motif containing 55
chr8	67456001	67457000	1000	*	52	66	Distal Intergenic	8	67422324	67430759	8436	1	254778	uc003xwi.3	33677	ENSG00000169085	C8orf46	chromosome 8 open reading frame 46
chr8	74132001	74133000	1000	*	52	82	Distal Intergenic	8	74153659	74171737	18079	2	100130301	uc010lzh.1	38737	ENSG00000274443	C8orf89	chromosome 8 open reading frame 89
chr8	89012001	89013000	1000	*	52	71	Distal Intergenic	8	88882971	88886296	3326	2	138009	uc003ydz.3	-125705	ENSG00000176566	DCAF4L2	DDB1 and CUL4 associated factor 4 like 2
chr8	89412001	89413000	1000	*	52	68	Distal Intergenic	8	89049460	89339717	290258	2	4325	uc003yeb.4	-72284	ENSG00000156103	MMP16	matrix metallopeptidase 16
chr8	90591001	90592000	1000	*	52	83	Distal Intergenic	8	90769975	90803292	33318	1	8767	uc003yee.3	-177975	ENSG00000104312	RIPK2	receptor interacting serine/threonine kinase 2
chr8	93683001	93684000	1000	*	52	79	Distal Intergenic	8	93725190	93798288	73099	2	441369	uc031tbr.1	114288	ENSG00000248858	FLJ46284	uncharacterized LOC441369
chr8	94039001	94040000	1000	*	52	74	Distal Intergenic	8	93895758	94029901	134144	2	286144	uc003yfr.4	-9100	ENSG00000205133	TRIQK	triple QxxK/R motif containing
chr8	94476001	94477000	1000	*	52	67	Intron (uc022ayb.1/642924, intron 7 of 10)	8	94358695	94712661	353967	2	642924	uc022ayb.1	235661	ENSG00000246662	LINC00535	long intergenic non-protein coding RNA 535
chr8	97560001	97561000	1000	*	52	65	Intron (uc003yhv.1/6383, intron 1 of 4)	8	97592577	97624037	31461	1	6383	uc011lgu.1	-31577	ENSG00000169439	SDC2	syndecan 2
chr8	97893001	97894000	1000	*	52	69	Intron (uc003yhw.3/10404, intron 4 of 7)	8	97797092	97978571	181480	1	10404	uc010mbe.2	95909	ENSG00000104324	CPQ	carboxypeptidase Q
chr8	97955001	97956000	1000	*	52	74	Intron (uc003yhw.3/10404, intron 4 of 7)	8	97797092	97978571	181480	1	10404	uc010mbe.2	157909	ENSG00000104324	CPQ	carboxypeptidase Q
chr8	101007001	101008000	1000	*	52	73	Intron (uc022azf.1/26166, intron 9 of 16)	8	100973276	101054195	80920	2	26166	uc022azf.1	46195	ENSG00000132554	RGS22	regulator of G protein signaling 22
chr8	101065001	101066000	1000	*	52	65	Exon (uc003yja.1/26166, exon 8 of 26)	8	100973276	101054195	80920	2	26166	uc022azf.1	-10806	ENSG00000132554	RGS22	regulator of G protein signaling 22
chr8	101841001	101842000	1000	*	52	75	Distal Intergenic	8	101715144	101734315	19172	2	26986	uc011lhd.1	-106686	ENSG00000070756	PABPC1	poly(A) binding protein cytoplasmic 1
chr8	102032001	102033000	1000	*	52	62	Distal Intergenic	8	102064282	102088479	24198	1	441374	uc022azj.1	-31282	ENSG00000248599	FLJ42969	uncharacterized LOC441374
chr8	103232001	103233000	1000	*	52	61	Intron (uc022azl.1/50484, intron 5 of 8)	8	103216729	103251059	34331	2	50484	uc022azl.1	18059	ENSG00000048392	RRM2B	ribonucleotide reductase regulatory TP53 inducible subunit M2B
chr8	106935001	106936000	1000	*	52	65	Distal Intergenic	8	106703118	106816767	113650	1	23414	uc011lhs.2	231883	ENSG00000169946	ZFPM2	zinc finger protein, FOG family member 2
chr8	120381001	120382000	1000	*	52	80	Distal Intergenic	8	120428552	120436678	8127	1	4856	uc003yoq.2	-46552	ENSG00000136999	NOV	nephroblastoma overexpressed
chr8	122597001	122598000	1000	*	52	72	Distal Intergenic	8	122651586	122657564	5979	1	594842	uc022baf.1	-53586	NA	HAS2-AS1	HAS2 antisense RNA 1
chr8	122617001	122618000	1000	*	52	73	Distal Intergenic	8	122651586	122657564	5979	1	594842	uc022baf.1	-33586	NA	HAS2-AS1	HAS2 antisense RNA 1
chr8	123826001	123827000	1000	*	52	80	Intron (uc003ypk.1/22882, intron 1 of 3)	8	123793901	123986755	192855	1	22882	uc003ypk.1	32100	ENSG00000178764	ZHX2	zinc fingers and homeoboxes 2
chr8	123970001	123971000	1000	*	52	69	Intron (uc003ypk.1/22882, intron 3 of 3)	8	124025404	124054663	29260	2	79139	uc003ypl.3	83663	ENSG00000136986	DERL1	derlin 1
chr8	124294001	124295000	1000	*	52	69	Distal Intergenic	8	124260690	124287781	27092	2	11244	uc010mdi.3	-6220	ENSG00000165156	ZHX1	zinc fingers and homeoboxes 1
chr8	125839001	125840000	1000	*	52	72	Distal Intergenic	8	125563028	125740730	177703	2	9788	uc003yrl.2	-98271	ENSG00000170873	MTSS1	MTSS1, I-BAR domain containing
chr8	126767001	126768000	1000	*	52	83	Distal Intergenic	8	126934767	126963441	28675	2	100130231	uc022bbb.1	195441	ENSG00000245164	LINC00861	long intergenic non-protein coding RNA 861
chr8	126945001	126946000	1000	*	52	72	Intron (uc022bbb.1/100130231, intron 3 of 3)	8	126934767	126963441	28675	2	100130231	uc022bbb.1	17441	ENSG00000245164	LINC00861	long intergenic non-protein coding RNA 861
chr8	127411001	127412000	1000	*	52	80	Distal Intergenic	8	127564683	127570711	6029	2	157638	uc003yrz.2	158711	ENSG00000168672	FAM84B	family with sequence similarity 84 member B
chr8	130233001	130234000	1000	*	52	94	Intron (uc003ysp.2/728724, intron 2 of 2)	8	130228713	130253486	24774	2	728724	uc003ysp.2	19486	ENSG00000250400	LINC00977	long intergenic non-protein coding RNA 977
chr8	130258001	130259000	1000	*	52	74	Distal Intergenic	8	130228713	130253486	24774	2	728724	uc003ysp.2	-4515	ENSG00000250400	LINC00977	long intergenic non-protein coding RNA 977
chr8	130729001	130730000	1000	*	52	75	Distal Intergenic	8	130760442	130799134	38693	2	56169	uc003ysr.3	69134	ENSG00000147697	GSDMC	gasdermin C
chr8	133339001	133340000	1000	*	52	74	Intron (uc003yti.3/3786, intron 1 of 14)	8	133133105	133459509	326405	2	3786	uc003yti.3	119509	ENSG00000184156	KCNQ3	potassium voltage-gated channel subfamily Q member 3
chr8	134695001	134696000	1000	*	52	91	Distal Intergenic	8	134467091	134584183	117093	2	6482	uc003yum.2	-110818	ENSG00000008513	ST3GAL1	ST3 beta-galactoside alpha-2,3-sialyltransferase 1
chr8	140586001	140587000	1000	*	52	61	Distal Intergenic	8	140613082	140631342	18261	2	51305	uc003yve.1	44342	ENSG00000169427	KCNK9	potassium two pore domain channel subfamily K member 9
chr8	141013001	141014000	1000	*	52	63	Intron (uc003yvj.2/83696, intron 18 of 22)	8	140922391	141301350	378960	2	83696	uc010mel.1	287350	ENSG00000167632	TRAPPC9	trafficking protein particle complex 9
chr9	23001	24000	1000	*	52	63	Promoter (1-2kb)	9	16188	25004	8817	2	100287171	uc011llq.1	1004	ENSG00000181404	WASHC1	WASH complex subunit 1
chr10	46536001	46537000	1000	*	52	66	Distal Intergenic	10	46550123	46620058	69936	2	26095	uc001jdc.1	83058	ENSG00000204179	PTPN20	protein tyrosine phosphatase, non-receptor type 20
chr10	100065001	100066000	1000	*	52	82	Distal Intergenic	10	100007443	100028007	20565	2	84171	uc001kpa.1	-36994	ENSG00000138131	LOXL4	lysyl oxidase like 4
chr10	100066001	100067000	1000	*	52	74	Distal Intergenic	10	100007443	100028007	20565	2	84171	uc001kpa.1	-37994	ENSG00000138131	LOXL4	lysyl oxidase like 4
chr10	104173001	104174000	1000	*	52	85	5' UTR	10	104162374	104169041	6668	2	5662	uc031pxd.1	-3960	ENSG00000059915	PSD	pleckstrin and Sec7 domain containing
chr10	110656001	110657000	1000	*	52	69	Distal Intergenic	10	111635286	111644030	8745	2	7511	uc010qra.1	987030	ENSG00000108039	XPNPEP1	X-prolyl aminopeptidase 1
chr10	110776001	110777000	1000	*	52	70	Distal Intergenic	10	111635286	111644030	8745	2	7511	uc010qra.1	867030	ENSG00000108039	XPNPEP1	X-prolyl aminopeptidase 1
chr10	110855001	110856000	1000	*	52	80	Distal Intergenic	10	111635286	111644030	8745	2	7511	uc010qra.1	788030	ENSG00000108039	XPNPEP1	X-prolyl aminopeptidase 1
chr10	111233001	111234000	1000	*	52	72	Distal Intergenic	10	111635286	111644030	8745	2	7511	uc010qra.1	410030	ENSG00000108039	XPNPEP1	X-prolyl aminopeptidase 1
chr10	112855001	112856000	1000	*	52	91	Distal Intergenic	10	112836790	112840662	3873	1	150	uc001kzo.3	18211	ENSG00000150594	ADRA2A	adrenoceptor alpha 2A
chr10	113010001	113011000	1000	*	52	76	Distal Intergenic	10	112836790	112840662	3873	1	150	uc001kzo.3	173211	ENSG00000150594	ADRA2A	adrenoceptor alpha 2A
chr10	113649001	113650000	1000	*	52	68	Distal Intergenic	10	113914758	113943468	28711	2	57678	uc001kzq.1	293468	ENSG00000119927	GPAM	glycerol-3-phosphate acyltransferase, mitochondrial
chr10	113935001	113936000	1000	*	52	81	Exon (uc001kzp.3/57678, exon 6 of 22)	10	113914758	113943468	28711	2	57678	uc001kzq.1	7468	ENSG00000119927	GPAM	glycerol-3-phosphate acyltransferase, mitochondrial
chr10	113936001	113937000	1000	*	52	64	Intron (uc001kzp.3/57678, intron 5 of 21)	10	113914758	113943468	28711	2	57678	uc001kzq.1	6468	ENSG00000119927	GPAM	glycerol-3-phosphate acyltransferase, mitochondrial
chr10	117325001	117326000	1000	*	52	94	Intron (uc001lcg.3/26033, intron 26 of 28)	10	117061365	117708496	647132	1	26033	uc010qsn.2	263636	ENSG00000107518	ATRNL1	attractin like 1
chr10	117408001	117409000	1000	*	52	63	Intron (uc001lcg.3/26033, intron 26 of 28)	10	117061365	117708496	647132	1	26033	uc010qsn.2	346636	ENSG00000107518	ATRNL1	attractin like 1
chr10	117477001	117478000	1000	*	52	62	Intron (uc001lcg.3/26033, intron 26 of 28)	10	117061365	117708496	647132	1	26033	uc010qsn.2	415636	ENSG00000107518	ATRNL1	attractin like 1
chr10	122670001	122671000	1000	*	52	70	Distal Intergenic	10	122612036	122666367	54332	1	55717	uc001lfd.1	57965	ENSG00000120008	WDR11	WD repeat domain 11
chr10	123109001	123110000	1000	*	52	70	Distal Intergenic	10	123239354	123243317	3964	2	2263	uc001lfk.1	133317	ENSG00000066468	FGFR2	fibroblast growth factor receptor 2
chr10	125184001	125185000	1000	*	52	66	Distal Intergenic	10	125425871	125456913	31043	1	2849	uc001lhh.3	-240871	ENSG00000154478	GPR26	G protein-coupled receptor 26
chr10	125505001	125506000	1000	*	52	69	3' UTR	10	125425871	125456913	31043	1	2849	uc001lhh.3	79130	ENSG00000154478	GPR26	G protein-coupled receptor 26
chr10	128106001	128107000	1000	*	52	71	Exon (uc031pxp.1/101101772, exon 2 of 4)	10	128102438	128110448	8011	2	101101772	uc031pxp.1	3448	ENSG00000235180	LINC00601	long intergenic non-protein coding RNA 601
chr11	321001	322000	1000	*	52	67	Promoter (<=1kb)	11	319673	320914	1242	2	10410	uc031pxy.1	-87	ENSG00000142089	IFITM3	interferon induced transmembrane protein 3
chr11	735001	736000	1000	*	52	95	Distal Intergenic	11	724562	727727	3166	1	64787	uc001lqy.3	10439	ENSG00000177106	EPS8L2	EPS8 like 2
chr11	10403001	10404000	1000	*	52	75	Intron (uc009yfv.1/uc009yfv.1, intron 1 of 2)	11	10471868	10529126	57259	1	272	uc010rbz.1	-67868	ENSG00000133805	AMPD3	adenosine monophosphate deaminase 3
chr11	10412001	10413000	1000	*	52	70	Intron (uc009yfv.1/uc009yfv.1, intron 1 of 2)	11	10471868	10529126	57259	1	272	uc010rbz.1	-58868	ENSG00000133805	AMPD3	adenosine monophosphate deaminase 3
chr11	119648001	119649000	1000	*	52	72	Distal Intergenic	11	119545099	119599435	54337	2	5818	uc001pww.3	-48566	ENSG00000110400	NECTIN1	nectin cell adhesion molecule 1
chr11	134308001	134309000	1000	*	52	96	Promoter (1-2kb)	11	134306376	134375555	69180	1	283177	uc001qhs.3	1625	NA	LOC283177	uncharacterized LOC283177
chr12	15853001	15854000	1000	*	52	66	Intron (uc009zif.3/2059, intron 1 of 20)	12	15773075	15865859	92785	2	2059	uc009zif.3	11859	ENSG00000151491	EPS8	epidermal growth factor receptor pathway substrate 8
chr12	118708001	118709000	1000	*	52	84	Intron (uc001twx.3/51347, intron 1 of 20)	12	118587606	118677077	89472	2	51347	uc001tww.3	-30924	ENSG00000135090	TAOK3	TAO kinase 3
chr13	45269001	45270000	1000	*	52	67	Distal Intergenic	13	45373640	45383766	10127	2	144817	uc021rjc.1	113766	ENSG00000235097	LINC00330	long intergenic non-protein coding RNA 330
chr13	109489001	109490000	1000	*	52	76	Intron (uc001vqt.1/23026, intron 9 of 34)	13	109445864	109708405	262542	1	23026	uc001vqu.1	43137	ENSG00000041515	MYO16	myosin XVI
chr14	36321001	36322000	1000	*	52	70	Intron (uc010tpx.1/84312, intron 5 of 6)	14	36295597	36341169	45573	1	84312	uc001wtl.3	25404	ENSG00000100916	BRMS1L	breast cancer metastasis-suppressor 1 like
chr14	103082001	103083000	1000	*	52	64	Intron (uc001ymb.4/23186, intron 2 of 11)	14	103058996	103196913	137918	1	23186	uc001ymb.4	23005	ENSG00000089902	RCOR1	REST corepressor 1
chr16	14971001	14972000	1000	*	52	63	Intron (uc002dcv.3/23420, intron 22 of 30)	16	14995365	14995448	84	1	100423006	uc021tdk.1	-23365	ENSG00000266454	MIR3179-3	microRNA 3179-3
chr16	22679001	22680000	1000	*	52	101	Distal Intergenic	16	22729603	22803362	73760	1	693131	uc021tfc.1	-49603	ENSG00000263690	MIR548D2	microRNA 548d-2
chr16	29226001	29227000	1000	*	52	104	Intron (uc010vct.2/uc010vct.2, intron 2 of 7)	16	29302828	29383434	80607	1	440352	uc031qvl.1	-75828	NA	SNX29P2	sorting nexin 29 pseudogene 2
chr16	81000001	81001000	1000	*	52	74	Distal Intergenic	16	81040103	81056487	16385	1	55839	uc002ffw.4	-39103	ENSG00000166451	CENPN	centromere protein N
chr16	81099001	81100000	1000	*	52	70	5' UTR	16	81087102	81110872	23771	2	123775	uc010chf.3	10872	ENSG00000166455	C16orf46	chromosome 16 open reading frame 46
chr16	81201001	81202000	1000	*	52	65	Exon (uc002fgg.1/114780, exon 7 of 32)	16	81204820	81211588	6769	2	114780	uc002fgk.1	9588	ENSG00000166473	PKD1L2	polycystin 1 like 2 (gene/pseudogene)
chr16	84222001	84223000	1000	*	52	81	Promoter (1-2kb)	16	84214934	84220676	5743	2	9013	uc010vob.2	-1325	ENSG00000103168	TAF1C	TATA-box binding protein associated factor, RNA polymerase I subunit C
chr16	84273001	84274000	1000	*	52	90	Promoter (<=1kb)	16	84254741	84273356	18616	2	93107	uc010voc.2	0	ENSG00000168418	KCNG4	potassium voltage-gated channel modifier subfamily G member 4
chr16	86398001	86399000	1000	*	52	103	Distal Intergenic	16	86365456	86379285	13830	2	732275	uc010chr.2	-18716	ENSG00000168367	LINC00917	long intergenic non-protein coding RNA 917
chr16	86399001	86400000	1000	*	52	74	Distal Intergenic	16	86365456	86379285	13830	2	732275	uc010chr.2	-19716	ENSG00000168367	LINC00917	long intergenic non-protein coding RNA 917
chr16	87739001	87740000	1000	*	52	72	5' UTR	16	87736729	87743273	6545	2	54758	uc002fkh.1	3273	ENSG00000104731	KLHDC4	kelch domain containing 4
chr16	88365001	88366000	1000	*	52	125	Distal Intergenic	16	88493879	88507165	13287	1	84627	uc002fku.2	-127879	ENSG00000225614	ZNF469	zinc finger protein 469
chr17	7710001	7711000	1000	*	52	97	Promoter (2-3kb)	17	7707574	7735093	27520	1	146754	uc010cnm.1	2427	ENSG00000183914	DNAH2	dynein axonemal heavy chain 2
chr17	16506001	16507000	1000	*	52	67	Distal Intergenic	17	16453631	16472520	18890	2	57336	uc002gqi.2	-33481	ENSG00000141040	ZNF287	zinc finger protein 287
chr17	17460001	17461000	1000	*	52	104	Intron (uc002grj.3/10400, intron 2 of 6)	17	17408877	17480779	71903	2	10400	uc002grj.3	19779	ENSG00000133027	PEMT	phosphatidylethanolamine N-methyltransferase
chr17	48003001	48004000	1000	*	52	66	Distal Intergenic	17	48046562	48052323	5762	1	1748	uc002ipv.3	-42562	ENSG00000108813	DLX4	distal-less homeobox 4
chr17	49110001	49111000	1000	*	52	77	Intron (uc002ita.3/9043, intron 2 of 26)	17	49039535	49124329	84795	2	9043	uc002ita.3	13329	ENSG00000008294	SPAG9	sperm associated antigen 9
chr17	50288001	50289000	1000	*	52	65	Distal Intergenic	17	49710837	50237377	526541	2	56934	uc002itz.2	-50624	ENSG00000154975	CA10	carbonic anhydrase 10
chr17	50405001	50406000	1000	*	52	84	Distal Intergenic	17	49710837	50237377	526541	2	56934	uc002itz.2	-167624	ENSG00000154975	CA10	carbonic anhydrase 10
chr17	50425001	50426000	1000	*	52	77	Distal Intergenic	17	49710837	50237377	526541	2	56934	uc002itz.2	-187624	ENSG00000154975	CA10	carbonic anhydrase 10
chr17	57077001	57078000	1000	*	52	68	Intron (uc002iwy.4/4591, intron 23 of 24)	17	57060000	57184266	124267	2	4591	uc002iwy.4	106266	ENSG00000108395	TRIM37	tripartite motif containing 37
chr17	60366001	60367000	1000	*	52	68	Distal Intergenic	17	60345506	60353016	7511	2	440452	uc002izq.2	-12985	ENSG00000188755	TBC1D3P2	TBC1 domain family member 3 pseudogene 2
chr17	62135001	62136000	1000	*	52	83	Exon (uc002jdz.2/2081, exon 12 of 22)	17	62081615	62097994	16380	2	3384	uc010wpx.1	-37007	ENSG00000108622	ICAM2	intercellular adhesion molecule 2
chr17	63961001	63962000	1000	*	52	75	Intron (uc010deo.3/201134, intron 9 of 16)	17	63631658	64066119	434462	2	201134	uc010deo.3	104119	ENSG00000154240	CEP112	centrosomal protein 112
chr17	64796001	64797000	1000	*	52	130	Intron (uc002jfp.1/5578, intron 16 of 16)	17	64783190	64783286	97	1	693219	uc021ubx.1	12811	ENSG00000207943	MIR634	microRNA 634
chr17	64993001	64994000	1000	*	52	80	Intron (uc002jft.2/27092, intron 1 of 3)	17	64960980	65029518	68539	1	27092	uc002jft.2	32021	ENSG00000075461	CACNG4	calcium voltage-gated channel auxiliary subunit gamma 4
chr17	65235001	65236000	1000	*	52	73	Promoter (<=1kb)	17	65066554	65235605	169052	2	9931	uc002jfv.4	0	ENSG00000198265	HELZ	helicase with zinc finger
chr17	66476001	66477000	1000	*	52	64	Distal Intergenic	17	66417422	66453653	36232	2	55062	uc010wqo.2	-22348	ENSG00000070540	WIPI1	WD repeat domain, phosphoinositide interacting 1
chr17	66654001	66655000	1000	*	52	78	Distal Intergenic	17	66531257	66597095	65839	2	54757	uc010wqp.2	-56906	ENSG00000108950	FAM20A	FAM20A, golgi associated secretory pathway pseudokinase
chr17	66699001	66700000	1000	*	52	64	Distal Intergenic	17	66531257	66597095	65839	2	54757	uc010wqp.2	-101906	ENSG00000108950	FAM20A	FAM20A, golgi associated secretory pathway pseudokinase
chr17	72636001	72637000	1000	*	52	83	Distal Intergenic	17	72606022	72619897	13876	2	342510	uc002jlb.2	-16104	ENSG00000186407	CD300E	CD300e molecule
chr17	72690001	72691000	1000	*	52	94	3' UTR	17	72690452	72701516	11065	2	146722	uc002jlf.3	10516	ENSG00000186074	CD300LF	CD300 molecule like family member f
chr17	72707001	72708000	1000	*	52	71	Promoter (1-2kb)	17	72690452	72709108	18657	2	146722	uc002jlg.3	1108	ENSG00000186074	CD300LF	CD300 molecule like family member f
chr17	74573001	74574000	1000	*	52	61	Intron (uc002jsg.4/10610, intron 2 of 8)	17	74561461	74582145	20685	2	10610	uc002jsg.4	8145	ENSG00000070731	ST6GALNAC2	ST6 N-acetylgalactosaminide alpha-2,6-sialyltransferase 2
chr18	667001	668000	1000	*	52	62	Intron (uc010dka.1/7298, intron 3 of 6)	18	649620	658340	8721	2	494514	uc002kkr.3	-8661	ENSG00000176912	TYMSOS	TYMS opposite strand
chr19	15933001	15934000	1000	*	52	62	Distal Intergenic	19	15939757	15947131	7375	1	652995	uc002nbr.4	-5757	ENSG00000214049	UCA1	urothelial cancer associated 1 (non-protein coding)
chr19	48548001	48549000	1000	*	52	80	Promoter (<=1kb)	19	48532640	48547311	14672	2	56344	uc002phu.2	-690	ENSG00000105507	CABP5	calcium binding protein 5
chr19	49710001	49711000	1000	*	52	64	Intron (uc002pmw.3/54795, intron 20 of 24)	19	49685783	49715098	29316	1	54795	uc002pmy.3	24218	ENSG00000130529	TRPM4	transient receptor potential cation channel subfamily M member 4
chr19	54236001	54237000	1000	*	52	64	Promoter (1-2kb)	19	54238131	54238217	87	1	574489	uc021vao.1	-1131	ENSG00000283330	MIR518D	microRNA 518d
chr20	46040001	46041000	1000	*	52	72	Distal Intergenic	20	45926888	45985474	58587	2	23613	uc002xth.3	-54527	ENSG00000101040	ZMYND8	zinc finger MYND-type containing 8
chr20	63492001	63493000	1000	*	52	213	Distal Intergenic	20	62921738	62934707	12970	1	140849	uc002yio.1	570263	NA	LINC00266-1	long intergenic non-protein coding RNA 266-1
chr20	64096001	64097000	1000	*	52	82	Distal Intergenic	20	62921738	62934707	12970	1	140849	uc002yio.1	1174263	NA	LINC00266-1	long intergenic non-protein coding RNA 266-1
chr1	16581001	16582000	1000	*	51	63	Intron (uc001ayf.3/54455, intron 7 of 10)	1	16558182	16563659	5478	2	79363	uc001ayd.3	-17342	ENSG00000132881	CPLANE2	ciliogenesis and planar polarity effector 2
chr1	16673001	16674000	1000	*	51	64	Intron (uc001ayg.3/54455, intron 1 of 9)	1	16576559	16678948	102390	2	54455	uc001ayg.3	4948	ENSG00000037637	FBXO42	F-box protein 42
chr1	145354001	145355000	1000	*	51	65	Exon (uc021ott.2/100288142, exon 94 of 132)	1	145360555	145364674	4120	1	100132406	uc021ouq.1	-5555	ENSG00000271425	NBPF10	NBPF member 10
chr1	153513001	153514000	1000	*	51	63	Promoter (<=1kb)	1	153509623	153514241	4619	2	6276	uc001fbx.3	241	ENSG00000196420	S100A5	S100 calcium binding protein A5
chr1	171929001	171930000	1000	*	51	78	Intron (uc001gid.5/26052, intron 2 of 14)	1	171810618	172381857	571240	1	26052	uc001gif.4	118383	ENSG00000197959	DNM3	dynamin 3
chr1	193136001	193137000	1000	*	51	60	Intron (uc001gtb.3/79577, intron 10 of 16)	1	193147860	193155743	7884	2	8707	uc001gtc.4	18743	ENSG00000162630	B3GALT2	beta-1,3-galactosyltransferase 2
chr1	200202001	200203000	1000	*	51	62	Distal Intergenic	1	200311672	200342920	31249	2	554279	uc001gvd.1	139920	ENSG00000203721	LINC00862	long intergenic non-protein coding RNA 862
chr1	245103001	245104000	1000	*	51	62	Distal Intergenic	1	245133171	245251148	117978	1	84288	uc001ibc.2	-29171	ENSG00000203666	EFCAB2	EF-hand calcium binding domain 2
chr2	219740001	219741000	1000	*	51	70	Distal Intergenic	2	219745255	219758651	13397	1	80326	uc002vjd.1	-4255	ENSG00000135925	WNT10A	Wnt family member 10A
chr3	111941001	111942000	1000	*	51	66	Intron (uc011bhu.2/285335, intron 8 of 21)	3	111859752	112005725	145974	2	285335	uc011bhu.2	63725	ENSG00000172139	SLC9C1	solute carrier family 9 member C1
chr3	142904001	142905000	1000	*	51	65	Distal Intergenic	3	142838618	142842856	4239	1	9435	uc003evm.3	65383	ENSG00000175040	CHST2	carbohydrate sulfotransferase 2
chr5	36459001	36460000	1000	*	51	69	Distal Intergenic	5	36606457	36609399	2943	1	6507	uc021xxn.1	-146457	ENSG00000079215	SLC1A3	solute carrier family 1 member 3
chr5	80260001	80261000	1000	*	51	62	Intron (uc003kha.2/5924, intron 1 of 26)	5	80256508	80525981	269474	1	5924	uc011ctn.2	3493	ENSG00000113319	RASGRF2	Ras protein specific guanine nucleotide releasing factor 2
chr5	115979001	115980000	1000	*	51	64	Distal Intergenic	5	115779251	115910551	131301	2	57556	uc010jck.3	-68450	ENSG00000092421	SEMA6A	semaphorin 6A
chr5	142834001	142835000	1000	*	51	62	Distal Intergenic	5	142657496	142815077	157582	2	2908	uc003lnf.3	-18924	ENSG00000113580	NR3C1	nuclear receptor subfamily 3 group C member 1
chr6	85490001	85491000	1000	*	51	66	Distal Intergenic	6	85442216	85473954	31739	2	9096	uc003pkl.2	-16047	ENSG00000112837	TBX18	T-box 18
chr6	158912001	158913000	1000	*	51	63	Intron (uc003qrf.3/56995, intron 9 of 13)	6	158957468	159049522	92055	1	57583	uc010kjr.1	-44468	ENSG00000146433	TMEM181	transmembrane protein 181
chr8	73334001	73335000	1000	*	51	88	Distal Intergenic	8	73449626	73850584	400959	1	9312	uc003xzb.3	-114626	ENSG00000182674	KCNB2	potassium voltage-gated channel subfamily B member 2
chr8	73357001	73358000	1000	*	51	68	Distal Intergenic	8	73449626	73850584	400959	1	9312	uc003xzb.3	-91626	ENSG00000182674	KCNB2	potassium voltage-gated channel subfamily B member 2
chr8	73754001	73755000	1000	*	51	79	Intron (uc003xzb.3/9312, intron 2 of 2)	8	73921097	73933040	11944	1	7013	uc003xzc.2	-166097	ENSG00000147601	TERF1	telomeric repeat binding factor 1
chr8	89209001	89210000	1000	*	51	61	Exon (uc003yeb.4/4325, exon 2 of 10)	8	89049460	89339717	290258	2	4325	uc003yeb.4	129717	ENSG00000156103	MMP16	matrix metallopeptidase 16
chr8	89649001	89650000	1000	*	51	88	Distal Intergenic	8	89049460	89339717	290258	2	4325	uc003yeb.4	-309284	ENSG00000156103	MMP16	matrix metallopeptidase 16
chr8	93483001	93484000	1000	*	51	63	Distal Intergenic	8	93725190	93798288	73099	2	441369	uc031tbr.1	314288	ENSG00000248858	FLJ46284	uncharacterized LOC441369
chr8	93569001	93570000	1000	*	51	68	Distal Intergenic	8	93725190	93798288	73099	2	441369	uc031tbr.1	228288	ENSG00000248858	FLJ46284	uncharacterized LOC441369
chr8	94290001	94291000	1000	*	51	64	Distal Intergenic	8	94146324	94179079	32756	2	389676	uc003yft.1	-110922	NA	C8orf87	chromosome 8 open reading frame 87
chr8	94631001	94632000	1000	*	51	92	Intron (uc022ayb.1/642924, intron 5 of 10)	8	94358695	94712661	353967	2	642924	uc022ayb.1	80661	ENSG00000246662	LINC00535	long intergenic non-protein coding RNA 535
chr8	95236001	95237000	1000	*	51	103	Distal Intergenic	8	95139394	95229531	90138	2	1015	uc011lgp.1	-6470	ENSG00000079112	CDH17	cadherin 17
chr8	99775001	99776000	1000	*	51	67	Intron (uc003yip.4/6788, intron 3 of 10)	8	99466859	99837909	371051	2	6788	uc003yip.4	61909	ENSG00000104375	STK3	serine/threonine kinase 3
chr8	100342001	100343000	1000	*	51	61	Intron (uc003yiu.1/157680, intron 19 of 28)	8	100148893	100523740	374848	1	157680	uc003yix.1	193108	ENSG00000132549	VPS13B	vacuolar protein sorting 13 homolog B
chr8	101163001	101164000	1000	*	51	62	Promoter (<=1kb)	8	101162839	101166230	3392	1	5440	uc003yjf.3	162	ENSG00000147669	POLR2K	RNA polymerase II subunit K
chr8	101397001	101398000	1000	*	51	69	Promoter (2-3kb)	8	101394991	101395073	83	1	100616451	uc022azi.1	2010	ENSG00000265599	MIR4471	microRNA 4471
chr8	101846001	101847000	1000	*	51	75	Distal Intergenic	8	101715144	101734315	19172	2	26986	uc011lhd.1	-111686	ENSG00000070756	PABPC1	poly(A) binding protein cytoplasmic 1
chr8	106453001	106454000	1000	*	51	84	Intron (uc003ymd.3/23414, intron 2 of 7)	8	106331147	106816767	485621	1	23414	uc003ymd.3	121854	ENSG00000169946	ZFPM2	zinc finger protein, FOG family member 2
chr8	109572001	109573000	1000	*	51	93	Distal Intergenic	8	109455853	109499136	43284	1	9694	uc003ymw.1	116148	ENSG00000104412	EMC2	ER membrane protein complex subunit 2
chr8	109635001	109636000	1000	*	51	61	Intron (uc003ymx.3/157753, intron 2 of 3)	8	109619079	109799770	180692	2	157753	uc003ymx.3	163770	ENSG00000164841	TMEM74	transmembrane protein 74
chr8	119667001	119668000	1000	*	51	70	Intron (uc022bae.1/552860, intron 2 of 4)	8	119201695	119634234	432540	2	401474	uc010mdb.1	-32767	ENSG00000177570	SAMD12	sterile alpha motif domain containing 12
chr8	120826001	120827000	1000	*	51	62	Intron (uc003you.3/6873, intron 3 of 25)	8	120743014	120845074	102061	2	6873	uc003you.3	18074	ENSG00000064313	TAF2	TATA-box binding protein associated factor 2
chr8	120873001	120874000	1000	*	51	86	Distal Intergenic	8	120846181	120868170	21990	2	79075	uc003yov.3	-4831	ENSG00000136982	DSCC1	DNA replication and sister chromatid cohesion 1
chr8	122578001	122579000	1000	*	51	75	Distal Intergenic	8	122651586	122657564	5979	1	594842	uc022baf.1	-72586	NA	HAS2-AS1	HAS2 antisense RNA 1
chr8	123876001	123877000	1000	*	51	67	Intron (uc003ypk.1/22882, intron 2 of 3)	8	123793901	123986755	192855	1	22882	uc003ypk.1	82100	ENSG00000178764	ZHX2	zinc fingers and homeoboxes 2
chr8	124755001	124756000	1000	*	51	87	Distal Intergenic	8	124693034	124749647	56614	2	312	uc003yqu.3	-5354	ENSG00000104537	ANXA13	annexin A13
chr8	125791001	125792000	1000	*	51	71	Distal Intergenic	8	125563028	125740730	177703	2	9788	uc003yrl.2	-50271	ENSG00000170873	MTSS1	MTSS1, I-BAR domain containing
chr8	126761001	126762000	1000	*	51	70	Distal Intergenic	8	126934767	126963441	28675	2	100130231	uc022bbb.1	201441	ENSG00000245164	LINC00861	long intergenic non-protein coding RNA 861
chr8	127418001	127419000	1000	*	51	61	Distal Intergenic	8	127564683	127570711	6029	2	157638	uc003yrz.2	151711	ENSG00000168672	FAM84B	family with sequence similarity 84 member B
chr8	127429001	127430000	1000	*	51	91	Distal Intergenic	8	127564683	127570711	6029	2	157638	uc003yrz.2	140711	ENSG00000168672	FAM84B	family with sequence similarity 84 member B
chr8	127497001	127498000	1000	*	51	61	Distal Intergenic	8	127564683	127570711	6029	2	157638	uc003yrz.2	72711	ENSG00000168672	FAM84B	family with sequence similarity 84 member B
chr8	128667001	128668000	1000	*	51	62	Distal Intergenic	8	128747765	128751018	3254	1	4609	uc003ysh.1	-79765	ENSG00000136997	MYC	MYC proto-oncogene, bHLH transcription factor
chr8	130429001	130430000	1000	*	51	66	Distal Intergenic	8	130228713	130253486	24774	2	728724	uc003ysp.2	-175515	ENSG00000250400	LINC00977	long intergenic non-protein coding RNA 977
chr8	130430001	130431000	1000	*	51	68	Distal Intergenic	8	130228713	130253486	24774	2	728724	uc003ysp.2	-176515	ENSG00000250400	LINC00977	long intergenic non-protein coding RNA 977
chr8	130638001	130639000	1000	*	51	75	Distal Intergenic	8	130760442	130799134	38693	2	56169	uc003ysr.3	160134	ENSG00000147697	GSDMC	gasdermin C
chr8	132187001	132188000	1000	*	51	88	Distal Intergenic	8	131792547	132052835	260289	2	114	uc010mds.3	-134166	ENSG00000155897	ADCY8	adenylate cyclase 8
chr8	142519001	142520000	1000	*	51	74	Promoter (1-2kb)	8	142443929	142517330	73402	2	389690	uc011ljs.2	-1671	ENSG00000226807	MROH5	maestro heat like repeat family member 5
chr9	134685001	134686000	1000	*	51	97	Distal Intergenic	9	134467486	134615217	147732	2	2889	uc022bov.1	-69784	ENSG00000107263	RAPGEF1	Rap guanine nucleotide exchange factor 1
chr10	3411001	3412000	1000	*	51	70	Intron (uc001igy.1/uc001igy.1, intron 1 of 1)	10	3180427	3215033	34607	2	10531	uc010qai.2	-195968	ENSG00000107959	PITRM1	pitrilysin metallopeptidase 1
chr10	42166001	42167000	1000	*	51	88	Distal Intergenic	10	42827314	42863493	36180	2	441666	uc010qey.2	696493	ENSG00000215146	LOC441666	zinc finger protein 91 pseudogene
chr10	46559001	46560000	1000	*	51	88	Intron (uc001jcz.1/653129, intron 5 of 6)	10	46550123	46620058	69936	2	26095	uc001jdc.1	60058	ENSG00000204179	PTPN20	protein tyrosine phosphatase, non-receptor type 20
chr10	101307001	101308000	1000	*	51	85	Distal Intergenic	10	101292690	101296280	3591	1	159296	uc009xwj.3	14311	ENSG00000119919	NKX2-3	NK2 homeobox 3
chr10	102370001	102371000	1000	*	51	70	Distal Intergenic	10	102295641	102313681	18041	1	55662	uc001krj.4	74360	ENSG00000166135	HIF1AN	hypoxia inducible factor 1 alpha subunit inhibitor
chr10	103280001	103281000	1000	*	51	72	Intron (uc001kta.4/8945, intron 4 of 14)	10	103338639	103342950	4312	2	27343	uc001ktd.1	61950	ENSG00000166169	POLL	DNA polymerase lambda
chr10	103919001	103920000	1000	*	51	62	5' UTR	10	103911933	103923627	11695	1	9221	uc009xxb.1	7068	ENSG00000166197	NOLC1	nucleolar and coiled-body phosphoprotein 1
chr10	104076001	104077000	1000	*	51	77	Intron (uc001kuw.3/8729, intron 3 of 9)	10	104005255	104142656	137402	1	8729	uc001kuz.2	70746	ENSG00000107862	GBF1	golgi brefeldin A resistant guanine nucleotide exchange factor 1
chr10	110632001	110633000	1000	*	51	82	Distal Intergenic	10	111635286	111644030	8745	2	7511	uc010qra.1	1011030	ENSG00000108039	XPNPEP1	X-prolyl aminopeptidase 1
chr10	112097001	112098000	1000	*	51	83	Distal Intergenic	10	112052798	112064707	11910	2	10285	uc001kzc.4	-32294	ENSG00000119953	SMNDC1	survival motor neuron domain containing 1
chr10	112876001	112877000	1000	*	51	63	Distal Intergenic	10	112836790	112840662	3873	1	150	uc001kzo.3	39211	ENSG00000150594	ADRA2A	adrenoceptor alpha 2A
chr10	113030001	113031000	1000	*	51	67	Distal Intergenic	10	112836790	112840662	3873	1	150	uc001kzo.3	193211	ENSG00000150594	ADRA2A	adrenoceptor alpha 2A
chr10	113236001	113237000	1000	*	51	68	Distal Intergenic	10	112836790	112840662	3873	1	150	uc001kzo.3	399211	ENSG00000150594	ADRA2A	adrenoceptor alpha 2A
chr10	113243001	113244000	1000	*	51	66	Distal Intergenic	10	112836790	112840662	3873	1	150	uc001kzo.3	406211	ENSG00000150594	ADRA2A	adrenoceptor alpha 2A
chr10	113301001	113302000	1000	*	51	69	Distal Intergenic	10	112836790	112840662	3873	1	150	uc001kzo.3	464211	ENSG00000150594	ADRA2A	adrenoceptor alpha 2A
chr10	113437001	113438000	1000	*	51	73	Distal Intergenic	10	113914758	113943468	28711	2	57678	uc001kzq.1	505468	ENSG00000119927	GPAM	glycerol-3-phosphate acyltransferase, mitochondrial
chr10	113438001	113439000	1000	*	51	75	Distal Intergenic	10	113914758	113943468	28711	2	57678	uc001kzq.1	504468	ENSG00000119927	GPAM	glycerol-3-phosphate acyltransferase, mitochondrial
chr10	113647001	113648000	1000	*	51	101	Distal Intergenic	10	113914758	113943468	28711	2	57678	uc001kzq.1	295468	ENSG00000119927	GPAM	glycerol-3-phosphate acyltransferase, mitochondrial
chr10	114937001	114938000	1000	*	51	74	Distal Intergenic	10	114889392	114927436	38045	1	6934	uc010qrx.2	47609	ENSG00000148737	TCF7L2	transcription factor 7 like 2
chr10	118550001	118551000	1000	*	51	83	Intron (uc001lcu.3/259217, intron 2 of 13)	10	118430703	118502085	71383	2	259217	uc001lct.3	-47916	ENSG00000165868	HSPA12A	heat shock protein family A (Hsp70) member 12A
chr10	118794001	118795000	1000	*	51	75	Intron (uc010qsq.1/57698, intron 2 of 17)	10	118659823	118765088	105266	2	57698	uc010qsp.1	-28913	ENSG00000187164	SHTN1	shootin 1
chr10	119233001	119234000	1000	*	51	87	Distal Intergenic	10	119243804	119301924	58121	2	196047	uc001ldf.3	67924	ENSG00000229847	EMX2OS	EMX2 opposite strand/antisense RNA
chr10	120177001	120178000	1000	*	51	64	Distal Intergenic	10	120068572	120101839	33268	2	63877	uc010qss.1	-75162	ENSG00000165669	FAM204A	family with sequence similarity 204 member A
chr10	120957001	120958000	1000	*	51	75	Distal Intergenic	10	120967197	121215131	247935	1	2869	uc001led.3	-9197	ENSG00000198873	GRK5	G protein-coupled receptor kinase 5
chr10	121161001	121162000	1000	*	51	78	Intron (uc001led.3/2869, intron 4 of 15)	10	121137484	121137555	72	1	100616398	uc021pzq.1	23517	ENSG00000265719	MIR4681	microRNA 4681
chr10	121426001	121427000	1000	*	51	86	Intron (uc001lel.3/9531, intron 1 of 3)	10	121410882	121437329	26448	1	9531	uc001lem.3	15119	ENSG00000151929	BAG3	BCL2 associated athanogene 3
chr10	125646001	125647000	1000	*	51	67	Intron (uc001lhj.3/119587, intron 2 of 19)	10	125505152	125651500	146349	2	119587	uc001lhk.1	4500	ENSG00000121898	CPXM2	carboxypeptidase X, M14 family member 2
chr10	126672001	126673000	1000	*	51	137	Exon (uc010qug.2/54764, exon 9 of 10)	10	126676418	126694582	18165	2	1488	uc001lid.4	21582	ENSG00000175029	CTBP2	C-terminal binding protein 2
chr10	127000001	127001000	1000	*	51	102	Distal Intergenic	10	126676418	126849624	173207	2	1488	uc001lih.4	-150377	ENSG00000175029	CTBP2	C-terminal binding protein 2
chr11	5254001	5255000	1000	*	51	68	Promoter (<=1kb)	11	5254059	5255858	1800	2	3045	uc001maf.1	858	ENSG00000223609	HBD	hemoglobin subunit delta
chr11	10370001	10371000	1000	*	51	61	Intron (uc009yfv.1/uc009yfv.1, intron 1 of 2)	11	10326642	10328923	2282	1	133	uc001mil.1	43359	ENSG00000148926	ADM	adrenomedullin
chr11	10426001	10427000	1000	*	51	66	Intron (uc009yfv.1/uc009yfv.1, intron 2 of 2)	11	10471868	10529126	57259	1	272	uc010rbz.1	-44868	ENSG00000133805	AMPD3	adenosine monophosphate deaminase 3
chr11	118062001	118063000	1000	*	51	75	Downstream (1-2kb)	11	118064442	118074951	10510	2	120425	uc001psg.2	11951	ENSG00000160593	JAML	junction adhesion molecule like
chr12	66014001	66015000	1000	*	51	64	Distal Intergenic	12	66217437	66221867	4431	1	8091	uc001ssp.1	-202437	ENSG00000149948	HMGA2	high mobility group AT-hook 2
chr12	66022001	66023000	1000	*	51	81	Distal Intergenic	12	66217437	66221867	4431	1	8091	uc001ssp.1	-194437	ENSG00000149948	HMGA2	high mobility group AT-hook 2
chr14	20986001	20987000	1000	*	51	67	Distal Intergenic	14	20978631	20979281	651	1	338879	uc010tlj.2	7370	ENSG00000182545	RNASE10	ribonuclease A family member 10 (inactive)
chr16	19887001	19888000	1000	*	51	68	Promoter (2-3kb)	16	19869820	19884168	14349	2	51704	uc021tef.1	-2833	ENSG00000167191	GPRC5B	G protein-coupled receptor class C group 5 member B
chr16	22643001	22644000	1000	*	51	62	Distal Intergenic	16	22729603	22803362	73760	1	693131	uc021tfc.1	-85603	ENSG00000263690	MIR548D2	microRNA 548d-2
chr16	22651001	22652000	1000	*	51	71	Distal Intergenic	16	22729603	22803362	73760	1	693131	uc021tfc.1	-77603	ENSG00000263690	MIR548D2	microRNA 548d-2
chr16	24178001	24179000	1000	*	51	71	Intron (uc002dmd.3/5579, intron 10 of 16)	16	24266874	24373737	106864	1	10368	uc002dmf.3	-87874	ENSG00000006116	CACNG3	calcium voltage-gated channel auxiliary subunit gamma 3
chr16	82240001	82241000	1000	*	51	75	Distal Intergenic	16	82181767	82203829	22063	2	10200	uc002fgw.3	-36172	ENSG00000135698	MPHOSPH6	M-phase phosphoprotein 6
chr16	87581001	87582000	1000	*	51	74	Distal Intergenic	16	87635441	87731761	96321	1	57338	uc010vou.2	-53441	ENSG00000154118	JPH3	junctophilin 3
chr17	36130001	36131000	1000	*	51	71	Distal Intergenic	17	36046434	36105096	58663	2	6928	uc021tvw.1	-24905	ENSG00000275410	HNF1B	HNF1 homeobox B
chr17	36218001	36219000	1000	*	51	74	Intron (uc002hom.1/284100, intron 1 of 4)	17	36202573	36233931	31359	2	284100	uc002hom.1	14931	ENSG00000276715	YWHAEP7	tyrosine 3-monooxygenase/tryptophan 5-monooxygenase activation protein epsilon pseudogene 7
chr17	45760001	45761000	1000	*	51	89	3' UTR	17	45772630	45789429	16800	1	9755	uc002ilu.3	-11630	ENSG00000198933	TBKBP1	TBK1 binding protein 1
chr17	46743001	46744000	1000	*	51	62	Distal Intergenic	17	46709852	46709921	70	2	406972	uc010wln.1	-33080	ENSG00000210741	MIR196A1	microRNA 196a-1
chr17	46857001	46858000	1000	*	51	81	Intron (uc002iob.3/284076, intron 6 of 8)	17	46839593	46871686	32094	2	284076	uc002iob.3	13686	ENSG00000170703	TTLL6	tubulin tyrosine ligase like 6
chr17	57213001	57214000	1000	*	51	65	Promoter (1-2kb)	17	57215119	57215233	115	2	768216	uc021uaq.1	1233	ENSG00000211514	MIR454	microRNA 454
chr17	61069001	61070000	1000	*	51	72	Distal Intergenic	17	61086898	61505067	418170	1	26115	uc002jal.4	-16898	ENSG00000170921	TANC2	tetratricopeptide repeat, ankyrin repeat and coiled-coil containing 2
chr17	63845001	63846000	1000	*	51	62	Intron (uc010deo.3/201134, intron 13 of 16)	17	63631658	63822661	191004	2	201134	uc002jfk.3	-22340	ENSG00000154240	CEP112	centrosomal protein 112
chr17	63964001	63965000	1000	*	51	75	Intron (uc010deo.3/201134, intron 9 of 16)	17	63631658	64066119	434462	2	201134	uc010deo.3	101119	ENSG00000154240	CEP112	centrosomal protein 112
chr17	64859001	64860000	1000	*	51	77	Intron (uc010wqi.2/27091, intron 1 of 5)	17	64873348	64881395	8048	1	27091	uc010wqj.2	-13348	ENSG00000075429	CACNG5	calcium voltage-gated channel auxiliary subunit gamma 5
chr17	65073001	65074000	1000	*	51	66	3' UTR	17	65104267	65105802	1536	2	9931	uc010der.3	31802	ENSG00000198265	HELZ	helicase with zinc finger
chr17	65287001	65288000	1000	*	51	73	Distal Intergenic	17	65196732	65241319	44588	2	9931	uc010des.1	-45682	ENSG00000198265	HELZ	helicase with zinc finger
chr17	68311001	68312000	1000	*	51	66	Distal Intergenic	17	68165676	68176183	10508	1	3759	uc002jir.3	145325	ENSG00000123700	KCNJ2	potassium voltage-gated channel subfamily J member 2
chr17	71401001	71402000	1000	*	51	64	Promoter (2-3kb)	17	71330523	71398280	67758	2	54549	uc002jjt.4	-2721	ENSG00000069188	SDK2	sidekick cell adhesion molecule 2
chr17	71483001	71484000	1000	*	51	70	Intron (uc010dfm.3/54549, intron 2 of 44)	17	71353509	71433961	80453	2	54549	uc010dfn.2	-49040	ENSG00000069188	SDK2	sidekick cell adhesion molecule 2
chr17	71919001	71920000	1000	*	51	67	Distal Intergenic	17	71745409	71824676	79268	2	283982	uc010dfo.2	-94325	NA	LINC00469	long intergenic non-protein coding RNA 469
chr17	72138001	72139000	1000	*	51	67	Distal Intergenic	17	72199795	72202422	2628	1	6169	uc002jjy.1	-60795	ENSG00000172809	RPL38	ribosomal protein L38
chr17	75933001	75934000	1000	*	51	96	Distal Intergenic	17	75875083	75880169	5087	2	400624	uc002jub.3	-52832	ENSG00000204283	LINC01973	long intergenic non-protein coding RNA 1973
chr17	78559001	78560000	1000	*	51	114	Intron (uc002jys.3/57521, intron 1 of 8)	17	78518625	78940173	421549	1	57521	uc010wug.1	40376	ENSG00000141564	RPTOR	regulatory associated protein of MTOR complex 1
chr17	79641001	79642000	1000	*	51	61	Distal Intergenic	17	79633761	79640936	7176	1	339230	uc002kbc.4	7240	ENSG00000185298	CCDC137	coiled-coil domain containing 137
chr17	79893001	79894000	1000	*	51	87	Promoter (<=1kb)	17	79891482	79893392	1911	2	5831	uc010wve.1	0	ENSG00000183010	PYCR1	pyrroline-5-carboxylate reductase 1
chr17	81424001	81425000	1000	*	51	106	Distal Intergenic	17	81174666	81188573	13908	1	388574	uc021ufy.1	249335	ENSG00000232938	RPL23AP87	ribosomal protein L23a pseudogene 87
chr19	5209001	5210000	1000	*	51	82	Intron (uc002mbu.1/5802, intron 27 of 30)	19	5205519	5286245	80727	2	5802	uc010xin.2	76245	ENSG00000105426	PTPRS	protein tyrosine phosphatase, receptor type S
chr19	18954001	18955000	1000	*	51	81	Intron (uc002nkf.3/5976, intron 1 of 23)	19	18942744	18979039	36296	1	5976	uc002nkg.3	11257	ENSG00000005007	UPF1	UPF1, RNA helicase and ATPase
chr20	10696001	10697000	1000	*	51	63	Distal Intergenic	20	10618332	10654694	36363	2	182	uc002wnw.2	-41307	ENSG00000101384	JAG1	jagged 1
chr1	13231001	13232000	1000	*	50	100	Distal Intergenic	1	13182960	13184326	1367	2	440563	uc010obg.2	-46675	ENSG00000275774	HNRNPCL2	heterogeneous nuclear ribonucleoprotein C-like 2
chr1	16537001	16538000	1000	*	50	69	Promoter (1-2kb)	1	16524599	16539104	14506	2	128272	uc001ayc.1	1104	ENSG00000142632	ARHGEF19	Rho guanine nucleotide exchange factor 19
