# Supplementary material for: G9a controls pluripotent-like identity and tumor-initiating function in human colorectal cancer
Source: Oncogene. 2020 Dec 15;40(6):1191–202. doi: 10.1038/s41388-020-01591-7 (PMC7878189; doi:10.1038/s41388-020-01591-7)
Supplement: Supplementary file 10 — Table-S5 [file 41388_2020_1591_MOESM10_ESM.xlsx]

## Sheet: HT29_vs_HIEC_siggenes05_sa
Suppl. Table-5: Top-100 significantly downregulated genes in HT29 cells vs. HIECs (for full list, see GSE154057)
baseMean	log2FoldChange	lfcSE	pvalue	padj	ensembl_gene_id	hgnc_symbol	entrezgene	gene_biotype
14335.8	-19.4333	3.92441	9.2217e-34	1.42957e-32	ENSG00000100234	TIMP3	7078	protein_coding
5011.12	-18.8024	3.87514	4.84166e-31	6.76481e-30	ENSG00000122585	NPY	4852	protein_coding
24934.9	-18.1505	0.868599	4.52743e-94	2.77669e-92	ENSG00000113140	SPARC	6678	protein_coding
5142.33	-18.0637	3.79001	4.34353e-30	5.87267e-29	ENSG00000161638	ITGA5	3678	protein_coding
4107.87	-17.8726	3.78573	1.79443e-28	2.26755e-27	ENSG00000127920	GNG11	2791	protein_coding
3337.38	-17.5495	3.77906	5.65006e-26	6.5303e-25	ENSG00000164176	EDIL3	10085	protein_coding
12740.8	-17.3717	1.0759	2.98612e-56	8.9227e-55	ENSG00000104321	TRPA1	8989	protein_coding
15858.4	-17.2737	2.0269	1.0986e-17	8.83038e-17	ENSG00000168542	COL3A1	1281	protein_coding
2876.07	-17.1968	3.69523	2.17398e-28	2.73853e-27	ENSG00000134590	RTL8C	8933	protein_coding
1951.9	-17.1897	3.71624	7.91931e-27	9.42103e-26	ENSG00000144476	ACKR3	57007	protein_coding
33878.9	-16.6784	0.79971	7.33179e-97	4.68099e-95	ENSG00000142173	COL6A2	1292	protein_coding
4694.3	-16.587	1.37284	4.18276e-37	7.29977e-36	ENSG00000151892	GFRA1	2674	protein_coding
1755.47	-16.57	3.6613	8.36231e-25	9.23115e-24	ENSG00000134121	CHL1	10752	protein_coding
1398.69	-16.5181	3.66894	6.24311e-24	6.6533e-23	ENSG00000115380	EFEMP1	2202	protein_coding
3024.71	-16.4368	3.67269	4.2427e-23	4.38636e-22	ENSG00000171246	NPTX1	4884	protein_coding
1377.05	-16.4349	3.62412	6.28812e-26	7.24983e-25	ENSG00000145808	ADAMTS19	171019	protein_coding
1798.33	-16.428	3.62914	1.53798e-25	1.74732e-24	ENSG00000154736	ADAMTS5	11096	protein_coding
7654.53	-16.0094	1.45474	1.82402e-29	2.41605e-28	ENSG00000169604	ANTXR1	84168	protein_coding
1196.42	-15.9542	3.59179	1.11034e-23	1.17614e-22	ENSG00000259207	ITGB3	3690	protein_coding
2465.02	-15.9446	3.59717	2.70569e-23	2.81496e-22	ENSG00000105894	PTN	5764	protein_coding
799.51	-15.9252	3.57124	1.21947e-24	1.33461e-23	ENSG00000176971	FIBIN	387758	protein_coding
1466.15	-15.8794	3.78853	6.24968e-16	4.56349e-15	ENSG00000137273	FOXF2	2295	protein_coding
957.47	-15.8664	3.61255	6.48453e-22	6.38834e-21	ENSG00000101825	MXRA5	25878	protein_coding
26690.8	-15.7555	0.640107	6.02489e-135	6.94921e-133	ENSG00000164692	COL1A2	1278	protein_coding
817.797	-15.5032	3.5467	1.65755e-22	1.67295e-21	ENSG00000119919	NKX2-3	159296	protein_coding
949.586	-15.4686	3.52313	1.62066e-23	1.70254e-22	ENSG00000150630	VEGFC	7424	protein_coding
748.232	-15.2979	3.51576	1.63926e-22	1.65568e-21	ENSG00000152953	STK32B	55351	protein_coding
1156.57	-15.2349	3.50771	1.95743e-22	1.97065e-21	ENSG00000182667	NTM	50863	protein_coding
667.961	-15.231	3.50614	1.72535e-22	1.74013e-21	ENSG00000119865	CNRIP1	25927	protein_coding
6773.66	-15.2151	1.02348	7.61841e-53	2.0996e-51	ENSG00000114251	WNT5A	7474	protein_coding
1128.53	-15.1892	3.5007	1.9261e-22	1.93981e-21	ENSG00000136732	GYPC	2995	protein_coding
2277.09	-15.0197	1.36341	1.62181e-29	2.14923e-28	ENSG00000060718	COL11A1	1301	protein_coding
637.96	-14.9619	3.50231	1.19805e-20	1.11484e-19	ENSG00000175445	LPL	4023	protein_coding
453.69	-14.8176	3.49718	6.66216e-20	6.01181e-19	ENSG00000197646	PDCD1LG2	80380	protein_coding
734.999	-14.8037	3.47898	1.33468e-20	1.23746e-19	ENSG00000019549	SNAI2	6591	protein_coding
14229	-14.7885	0.583793	1.40496e-141	1.81466e-139	ENSG00000050165	DKK3	27122	protein_coding
465.013	-14.7561	3.45966	3.65078e-21	3.47276e-20	ENSG00000145242	EPHA5	2044	protein_coding
1598.58	-14.7477	3.45144	1.66712e-21	1.60626e-20	ENSG00000092096	SLC22A17	51310	protein_coding
423.327	-14.742	3.44982	1.52429e-21	1.47371e-20	ENSG00000163661	PTX3	5806	protein_coding
1813.97	-14.7207	3.4479	1.78985e-21	1.72273e-20	ENSG00000100842	EFS	10278	protein_coding
713.337	-14.6762	3.45815	1.2165e-20	1.13126e-19	ENSG00000121297	TSHZ3	57616	protein_coding
736.121	-14.6496	3.46986	6.2612e-20	5.65546e-19	ENSG00000167157	PRRX2	51450	protein_coding
663.562	-14.6008	3.43493	3.39854e-21	3.24104e-20	ENSG00000250786	SNHG18	100505806	lincRNA
378.115	-14.5809	3.44221	1.07842e-20	1.00452e-19	ENSG00000151572	ANO4	121601	protein_coding
643.33	-14.5195	3.43049	8.53007e-21	7.99067e-20	ENSG00000180543	TSPYL5	85453	protein_coding
1937.22	-14.4984	1.40641	3.84935e-30	5.21457e-29	ENSG00000196581	AJAP1	55966	protein_coding
3804.28	-14.4611	1.02091	5.0269e-43	1.05539e-41	ENSG00000115461	IGFBP5	3488	protein_coding
3555.6	-14.3276	1.34672	6.69626e-27	7.98991e-26	ENSG00000134363	FST	10468	protein_coding
552.364	-14.2903	3.43737	6.55044e-19	5.61626e-18	ENSG00000153956	CACNA2D1	781	protein_coding
2001.39	-14.2828	1.16073	1.4997e-34	2.39236e-33	ENSG00000019991	HGF	3082	protein_coding
547.238	-14.2806	3.41295	7.11955e-20	6.40188e-19	ENSG00000136244	IL6	3569	protein_coding
579.984	-14.2752	3.42857	3.62623e-19	3.15738e-18	ENSG00000138795	LEF1	51176	protein_coding
6847.49	-14.2748	1.03621	1.45603e-41	2.86987e-40	ENSG00000177706	FAM20C	56975	protein_coding
1851.9	-14.2079	1.36839	5.96002e-23	6.12794e-22	ENSG00000183722	LHFPL6	10186	protein_coding
6790.26	-14.1695	0.860221	4.77396e-69	1.88723e-67	ENSG00000130635	COL5A1	1289	protein_coding
90082.6	-14.1522	0.8437	1.08018e-64	3.9065e-63	ENSG00000163359	COL6A3	1293	protein_coding
2302.04	-14.0403	1.60125	9.09918e-18	7.35174e-17	ENSG00000204397	CARD16	114769	protein_coding
3959.07	-13.9815	0.925226	1.11536e-50	2.8892e-49	ENSG00000174807	CD248	57124	protein_coding
200.792	-13.9676	3.41991	1.27816e-17	1.02443e-16	ENSG00000221852	KRTAP1-5	83895	protein_coding
1354.22	-13.9519	1.38115	1.35661e-23	1.43213e-22	ENSG00000110852	CLEC2B	9976	protein_coding
5796.06	-13.892	1.35605	1.27901e-24	1.3971e-23	ENSG00000103241	FOXF1	2294	protein_coding
11963.4	-13.8618	1.44259	7.17444e-23	7.36037e-22	ENSG00000268388	FENDRR	400550	lincRNA
437.003	-13.8095	3.35663	4.89685e-19	4.23477e-18	ENSG00000170396	ZNF804A	91752	protein_coding
13716.6	-13.7876	0.975304	1.68866e-44	3.66329e-43	ENSG00000152661	GJA1	2697	protein_coding
1724.99	-13.7873	0.815311	3.89005e-63	1.33944e-61	ENSG00000110446	SLC15A3	51296	protein_coding
279.597	-13.7842	3.36704	1.90982e-18	1.59548e-17	ENSG00000172123	SLFN12	55106	protein_coding
313.322	-13.7831	3.6543	2.40816e-11	1.32657e-10	ENSG00000153253	SCN3A	6328	protein_coding
245.336	-13.7135	3.3461	8.04391e-19	6.85898e-18	ENSG00000185652	NTF3	4908	protein_coding
189.962	-13.7116	3.41754	2.66925e-16	1.98867e-15	ENSG00000170891	CYTL1	54360	protein_coding
192.735	-13.693	3.34905	1.4437e-18	1.21623e-17	ENSG00000156466	GDF6	392255	protein_coding
256.826	-13.6783	3.34909	1.80934e-18	1.5147e-17	ENSG00000169594	BNC1	646	protein_coding
3941.89	-13.6658	1.68664	4.20882e-24	4.51627e-23	ENSG00000189184	PCDH18	54510	protein_coding
240.109	-13.661	3.36057	6.38252e-18	5.20027e-17	ENSG00000276547	PCDHGB5	56101	protein_coding
8251.2	-13.6573	0.931747	6.19302e-51	1.62071e-49	ENSG00000104368	PLAT	5327	protein_coding
1151.81	-13.5656	1.12055	1.26501e-32	1.873e-31	ENSG00000181072	CHRM2	1129	protein_coding
3064.44	-13.5496	0.714796	1.35754e-77	6.29952e-76	ENSG00000111186	WNT5B	81029	protein_coding
2282.43	-13.4478	0.984531	6.15925e-46	1.40009e-44	ENSG00000113721	PDGFRB	5159	protein_coding
540.739	-13.4324	3.32691	9.47781e-18	7.64443e-17	ENSG00000183873	SCN5A	6331	protein_coding
199.788	-13.4319	3.31998	5.1962e-18	4.25224e-17	ENSG00000184785	SMIM10	644538	protein_coding
1343.92	-13.3531	3.32219	1.96689e-17	1.56214e-16	ENSG00000114948	ADAM23	8745	protein_coding
282.813	-13.3426	3.32075	1.9809e-17	1.57282e-16	ENSG00000122691	TWIST1	7291	protein_coding
2342.53	-13.3408	1.33552	4.97516e-22	4.93083e-21	ENSG00000166025	AMOTL1	154810	protein_coding
222.36	-13.2577	3.39557	9.56399e-15	6.53963e-14	ENSG00000141668	CBLN2	147381	protein_coding
1222.81	-13.2407	1.45199	1.12004e-19	1.00008e-18	ENSG00000182168	UNC5C	8633	protein_coding
264.639	-13.2288	3.30281	2.22721e-17	1.7629e-16	ENSG00000153976	HS3ST3A1	9955	protein_coding
522.842	-13.2264	3.2928	9.83903e-18	7.92665e-17	ENSG00000148798	INA	9118	protein_coding
1337.71	-13.1593	1.43067	2.10379e-19	1.85717e-18	ENSG00000146674	IGFBP3	3486	protein_coding
2956.29	-13.1372	1.02317	9.89727e-36	1.6424e-34	ENSG00000106624	AEBP1	165	protein_coding
225.871	-13.0793	3.74808	2.71465e-09	1.28221e-08	ENSG00000282278		NA	protein_coding
440.438	-13.0334	3.37415	2.80691e-14	1.86648e-13	ENSG00000146555	SDK1	221935	protein_coding
347.756	-13.0297	3.28763	1.0128e-16	7.75807e-16	ENSG00000169760	NLGN1	22871	protein_coding
292.315	-12.9845	3.30415	6.12675e-16	4.47538e-15	ENSG00000155970	MICU3	286097	protein_coding
2731.32	-12.9754	0.410334	6.71164e-220	2.29407e-217	ENSG00000234456	MAGI2-AS3	100505881	processed_transcript
1515.6	-12.957	0.760364	1.47475e-63	5.14107e-62	ENSG00000127990	SGCE	8910	protein_coding
361.661	-12.9545	3.89144	4.56094e-08	1.95734e-07	ENSG00000030304	MUSK	4593	protein_coding
20098.3	-12.9461	0.432669	6.10652e-197	1.59956e-194	ENSG00000087245	MMP2	4313	protein_coding
1149.06	-12.9273	0.998305	8.15893e-45	1.79637e-43	ENSG00000118473	SGIP1	84251	protein_coding
205.585	-12.9243	3.26377	6.37539e-17	4.94573e-16	ENSG00000203805	PLPP4	196051	protein_coding
3423.39	-12.8849	0.55671	8.56713e-118	7.57475e-116	ENSG00000154734	ADAMTS1	9510	protein_coding
508.215	-12.8847	3.26757	1.47772e-16	1.12e-15	ENSG00000178860	MSC	9242	protein_coding
