# Supplementary material for: G9a controls pluripotent-like identity and tumor-initiating function in human colorectal cancer
Source: Oncogene. 2020 Dec 15;40(6):1191–202. doi: 10.1038/s41388-020-01591-7 (PMC7878189; doi:10.1038/s41388-020-01591-7)
Supplement: Supplementary file 11 — Table-S6 [file 41388_2020_1591_MOESM11_ESM.xlsx]

## Sheet: Silenced in CRC cells
Suppl. Table-6: Genes co-occupied by G9a and H3K9me2 in CCSCs and significantly modulated in CRC vs. normal intestinal progenitor cells
G9a/H3K9me2 1kb bins; annotated genes silenced in CRC vs. normal intestinal epithelium (HT29 vs HIEC sig 0_5)
hgnc_symbol	log2FoldChange	pvalue	padj
TRPA1	-17.3717	2.98612e-56	8.9227e-55
GFRA1	-16.587	4.18276e-37	7.29977e-36
NPTX1	-16.4368	4.2427e-23	4.38636e-22
NKX2-3	-15.5032	1.65755e-22	1.67295e-21
TSPYL5	-14.5195	8.53007e-21	7.99067e-20
COL5A1	-14.1695	4.77396e-69	1.88723e-67
FENDRR	-13.8618	7.17444e-23	7.36037e-22
SDK1	-13.0334	2.80691e-14	1.86648e-13
PLPP4	-12.9243	6.37539e-17	4.94573e-16
ATRNL1	-11.5366	9.28482e-14	5.97829e-13
STOM	-11.3752	2.95813e-276	2.0222e-273
B3GALT2	-11.2914	1.45036e-11	8.11551e-11
ZNF287	-11.071	3.96884e-20	3.61634e-19
MMP16	-11.0503	1.51583e-16	1.14826e-15
SDC2	-10.8242	3.68214e-37	6.43411e-36
MSRB3	-10.682	1.22234e-39	2.27942e-38
CYGB	-10.4755	1.51725e-50	3.92302e-49
TBX2	-10.1124	1.8978e-09	9.06621e-09
CTHRC1	-9.54957	3.27851e-125	3.247e-123
NR3C1	-9.30144	2.82863e-33	4.29473e-32
TMEM119	-9.23095	4.38697e-35	7.14041e-34
COL14A1	-9.05151	1.79688e-16	1.35203e-15
CHST15	-8.90802	1.24529e-24	1.36233e-23
PTPRS	-8.8216	2.26902e-142	3.01404e-140
MGAT5B	-8.47037	1.2083e-26	1.42296e-25
PDGFRA	-8.39204	4.14669e-12	2.40678e-11
GPRC5B	-8.37793	7.32856e-82	3.69433e-80
GRIP2	-8.33684	2.85662e-08	1.24499e-07
CNNM1	-8.21728	1.37903e-15	9.84246e-15
SLC1A3	-8.02467	2.90852e-07	1.16076e-06
CCBE1	-7.9686	2.31281e-63	8.00288e-62
CPQ	-7.88612	8.78926e-58	2.73413e-56
LINC00917	-7.78843	2.39517e-06	8.7275e-06
SEMA6A	-7.30768	7.72092e-140	9.66081e-138
IFITM3	-7.27168	1.191e-171	2.19614e-169
TRIM55	-7.25299	1.22572e-05	4.13313e-05
NOV	-7.20023	3.07284e-64	1.09296e-62
PTPRN2	-6.78921	1.07179e-101	7.4173e-100
COL8A1	-6.76023	4.40893e-29	5.7476e-28
LINC02135	-6.69353	2.2522e-05	7.38213e-05
PTPRU	-6.6409	1.1806e-25	1.34511e-24
MMP14	-6.59109	2.22717e-200	6.24232e-198
TBX18	-6.49006	3.50633e-05	0.000112675
TNFRSF11B	-6.43283	8.74784e-77	4.01284e-75
KCNJ2	-6.38857	5.80771e-27	6.94448e-26
SSC5D	-6.27129	1.62714e-12	9.70124e-12
ADM	-6.23785	6.20239e-136	7.30423e-134
CACNA2D3	-6.19813	1.82813e-05	6.05161e-05
ZNF469	-6.16427	2.08301e-64	7.44674e-63
TBKBP1	-6.0656	6.61146e-54	1.86989e-52
ADCY9	-6.04059	9.25647e-72	3.86072e-70
PHF21B	-5.87707	7.11516e-06	2.46476e-05
NFATC1	-5.7785	1.79676e-14	1.20853e-13
CNN3	-5.51108	2.77964e-145	3.819e-143
CACNG7	-5.43495	7.99138e-06	2.75196e-05
FOXL1	-5.2493	4.17498e-192	1.00876e-189
NME5	-5.23407	0.000321524	0.00092028
KCNQ3	-5.20646	1.93353e-14	1.29866e-13
CHST2	-5.1184	7.28209e-05	0.000225478
WWTR1	-4.94503	1.68776e-52	4.57934e-51
RGS9	-4.85316	5.11721e-64	1.81092e-62
WIPI1	-4.75268	1.23347e-107	9.47173e-106
TRMT12	-4.63077	3.76741e-21	3.58063e-20
PALLD	-4.61111	3.32176e-67	1.27015e-65
ZFPM2	-4.58053	3.59648e-17	2.81885e-16
TUBB3	-4.48484	7.62798e-118	6.76573e-116
HPSE2	-4.45152	0.00144216	0.00374406
RBM20	-4.36167	4.26673e-08	1.83558e-07
PRCD	-4.29602	7.26163e-16	5.27961e-15
GEM	-4.19533	1.47399e-37	2.60978e-36
PKD1L2	-4.0452	3.297e-13	2.04988e-12
EFCAB13	-4.04085	8.91847e-14	5.74901e-13
TANC2	-3.75159	1.99531e-24	2.16008e-23
WFDC21P	-3.72088	4.48719e-18	3.6817e-17
NTRK3	-3.6649	3.09273e-05	0.000100038
TSPEAR-AS2	-3.62327	0.000183557	0.000541038
AMPD3	-3.57184	8.88828e-19	7.56516e-18
CCND1	-3.42153	1.81245e-97	1.16245e-95
PARD6G	-3.29284	2.86838e-40	5.43944e-39
MAFB	-3.25605	1.32072e-32	1.95135e-31
LINC00535	-3.12029	0.00426344	0.0102325
EXOC6B	-3.09257	2.01696e-55	5.91952e-54
PLCB4	-2.89164	6.85933e-86	3.74034e-84
GRK5	-2.85629	5.24265e-12	3.01975e-11
CEP112	-2.72403	2.6837e-34	4.26168e-33
SP110	-2.68668	7.85266e-10	3.85792e-09
TRIM17	-2.67077	1.26723e-18	1.07014e-17
QRICH2	-2.62434	3.23712e-06	1.16186e-05
LRP12	-2.52321	2.45031e-76	1.11309e-74
ABCA8	-2.50032	0.0130629	0.0284814
NBPF20	-2.472	5.16783e-23	5.32318e-22
TMEM150C	-2.41575	0.00465628	0.011106
CD44	-2.38336	6.99379e-126	6.95113e-124
C2CD2	-2.33586	6.65927e-30	8.95185e-29
HSPA12A	-2.31701	1.2003e-18	1.01484e-17
CD40	-2.3024	0.00728593	0.0167509
MIR3648-1	-2.28274	1.32228e-08	5.92973e-08
ERICH1	-2.12068	8.24946e-15	5.66289e-14
RNF213	-2.10674	5.68946e-08	2.42273e-07
SPSB1	-1.94669	1.85918e-16	1.39628e-15
RASGRF2	-1.92736	5.56843e-07	2.16676e-06
NOMO1	-1.83395	3.81097e-10	1.91732e-09
FBXO43	-1.78694	1.6852e-08	7.49608e-08
FAM135B	-1.78194	0.0181478	0.0384204
COTL1	-1.75426	1.22533e-35	2.02736e-34
HAS2	-1.7372	9.91793e-07	3.76411e-06
LMF1	-1.72316	2.34624e-14	1.56721e-13
TAOK3	-1.70578	1.25855e-30	1.73255e-29
FN3K	-1.68408	3.18728e-21	3.04268e-20
DUSP4	-1.67587	1.41909e-28	1.80464e-27
CECR2	-1.65523	8.85703e-06	3.03329e-05
CPEB4	-1.62838	1.29502e-12	7.75738e-12
ST6GALNAC2	-1.60688	0.00313204	0.00768021
SLC35F6	-1.58353	2.94259e-07	1.17385e-06
TRIO	-1.53518	6.19614e-09	2.85025e-08
NMT2	-1.53451	1.72186e-22	1.73723e-21
LOXL4	-1.51781	1.20597e-10	6.26755e-10
C1orf61	-1.51122	0.0128224	0.0279875
GLIS3	-1.49816	6.55269e-18	5.33272e-17
RAB11FIP2	-1.49669	3.34053e-12	1.95222e-11
TMEM115	-1.47531	5.51762e-34	8.66374e-33
OBSCN	-1.46807	1.31723e-20	1.22209e-19
BAG3	-1.46481	3.61086e-53	1.00302e-51
C16orf95	-1.4611	1.70606e-07	6.9391e-07
PSD	-1.44512	3.36837e-09	1.57953e-08
ZFP36L1	-1.43225	7.16567e-13	4.35944e-12
CRISPLD2	-1.36705	0.000225896	0.000659111
MYADM	-1.33075	0.000102016	0.000309716
SBNO2	-1.32577	3.78742e-13	2.34854e-12
SMAD7	-1.31708	3.25089e-35	5.30979e-34
NBPF15	-1.2569	1.36379e-15	9.73622e-15
TMEM184B	-1.25516	2.99556e-23	3.11077e-22
NFKB2	-1.23219	1.21323e-14	8.23554e-14
OAT	-1.22597	1.79629e-11	9.98939e-11
DNM3	-1.20759	0.00195788	0.00497196
HPCAL1	-1.20504	1.23031e-42	2.54676e-41
TRPM4	-1.16309	1.22172e-06	4.59937e-06
SULF1	-1.12565	0.0190634	0.0401555
ACTG1	-1.11858	3.55578e-06	1.27184e-05
STOML1	-1.10753	1.72036e-08	7.64505e-08
HPS1	-1.10574	1.04342e-34	1.67593e-33
ADAR	-1.10093	3.98464e-08	1.71818e-07
WDR7	-1.08777	0.000449518	0.00125978
ARHGEF18	-1.08134	8.33737e-07	3.19453e-06
RANBP6	-1.05873	1.13954e-16	8.70272e-16
WASHC1	-1.05098	2.13521e-07	8.63575e-07
RNASE10	-1.03509	0.0107696	0.0238977
PRKAR1A	-1.03072	2.72478e-05	8.86066e-05
PIEZO1	-0.998263	3.37979e-19	2.94829e-18
SSBP3	-0.989925	0.00346925	0.00844943
LAMP1	-0.978847	4.9914e-06	1.76151e-05
FAM129B	-0.918665	1.53776e-20	1.42246e-19
MGAT5	-0.893279	2.54766e-05	8.31073e-05
LYST	-0.874552	7.82106e-05	0.000241233
EMC2	-0.844792	4.83108e-05	0.000152724
GNA12	-0.833056	3.05095e-05	9.87549e-05
MPHOSPH6	-0.813685	0.00484672	0.0115288
PTGR1	-0.76756	5.23074e-19	4.51377e-18
KCNIP2	-0.764692	0.0138423	0.0300195
CAPZB	-0.744124	0.00666652	0.0154421
C19orf70	-0.72784	3.66566e-06	1.30981e-05
ACACB	-0.702682	0.00861558	0.0195102
RAPGEF1	-0.675134	1.52345e-08	6.80251e-08
CLTC	-0.661293	0.00931338	0.0209364
TAF1C	-0.649198	0.0001093	0.00033065
PKD1P1	-0.635902	1.54604e-06	5.76076e-06
CALCOCO2	-0.630957	0.00767786	0.0175756
APPBP2	-0.630188	0.00581552	0.0136331
HSBP1	-0.608574	6.28855e-05	0.000196188
TNPO1	-0.585726	0.00130872	0.00341885
ASAP1	-0.583828	0.00400128	0.00964963
GBF1	-0.579867	3.71892e-07	1.47181e-06
NBPF10	-0.555861	0.0067914	0.0157106
UBE2G2	-0.546287	1.64249e-05	5.46483e-05
TMEM181	-0.485349	0.00687509	0.0158845
BRD4	-0.453542	0.000628272	0.00172386
SZRD1	-0.446476	4.21965e-05	0.000134213
JPT1	-0.444581	0.000334368	0.000954441
SLC35B1	-0.433353	0.00499665	0.0118593
LPCAT1	-0.426393	0.0027301	0.00676443
NT5C2	-0.34394	0.0160719	0.0344206
FBXO42	-0.324358	0.00074237	0.00201132
HIF1AN	-0.252846	0.0137526	0.0298388

## Sheet: Upregulated in CRC cells
G9a/H3K9me2 1kb bins; annotated genes upregulated in CRC vs. normal intestinal epithelium (HT29 vs HIEC sig 0_5)
hgnc_symbol	log2FoldChange	pvalue	padj
IER2	0.203075	0.0227081	0.0470374
PPP2R3B	0.297014	0.0219972	0.0457101
ABCF2	0.374782	0.00149063	0.00386101
DDX55	0.380507	0.0200772	0.0420823
RPP21	0.416453	0.000618064	0.00169751
SFPQ	0.430239	2.65127e-23	2.76141e-22
PSRC1	0.435532	3.98638e-05	0.000127183
BUB3	0.474966	0.00257298	0.00640627
TBCCD1	0.495461	0.00106353	0.00281851
WDR54	0.498916	1.64091e-07	6.6887e-07
UBE2Q2P2	0.509433	0.018661	0.0393848
FBXW7	0.510656	0.00503777	0.0119492
TBCD	0.51294	0.00346922	0.00844943
VRK1	0.519956	0.00575089	0.0134884
GSE1	0.521083	0.00894568	0.0201746
DYNC2LI1	0.530289	0.00247008	0.00616706
TRIM37	0.557498	0.0153494	0.0330071
CTBP2	0.5621	7.9161e-06	2.72738e-05
RBM4	0.569339	5.86828e-13	3.58961e-12
TBC1D16	0.581621	0.0229351	0.047448
TULP4	0.59978	0.0152936	0.0328971
RAN	0.622118	1.77163e-08	7.85559e-08
POLR2K	0.629949	4.79682e-11	2.57904e-10
ERN1	0.647059	0.000170802	0.000505515
PYCR3	0.648591	0.00157603	0.00406562
MLYCD	0.670899	5.28538e-05	0.000166336
POLL	0.692451	7.80823e-07	3.00204e-06
XPNPEP1	0.716118	0.0022499	0.00565107
ANKRD10	0.744739	0.00574042	0.0134649
SMC3	0.76359	9.52818e-05	0.000290341
UTP18	0.78979	9.79248e-08	4.07397e-07
EFR3A	0.798058	0.000497923	0.00138588
NPIPB5	0.804367	0.000249411	0.000723879
UCHL5	0.854924	0.000228186	0.000665377
KLHDC4	0.85571	1.38504e-13	8.82273e-13
CDC42EP4	0.861148	0.000473251	0.00132127
GSDMB	0.869491	2.35669e-06	8.59287e-06
TRPV3	0.872873	0.0236546	0.0487896
BRSK2	0.88043	0.00713871	0.0164461
CMIP	0.902522	6.09961e-11	3.24957e-10
UBXN2B	0.91794	0.000136355	0.000408221
ZNF638	0.92375	2.31788e-09	1.09962e-08
HELZ	0.929472	0.000400216	0.00113009
PLCE1	0.937441	0.00609947	0.0142451
ARHGEF19	0.940885	3.94219e-10	1.97978e-09
MEN1	0.945663	1.5826e-22	1.59903e-21
DERL1	0.961738	1.02252e-05	3.48355e-05
ZHX2	0.97451	7.22628e-06	2.5014e-05
ST3GAL6	0.986851	0.00821194	0.0186746
HOXB3	1.00159	5.8766e-20	5.32007e-19
RRN3P1	1.00792	0.00092915	0.00248432
RAB4A	1.01235	2.89968e-25	3.24829e-24
NOP14	1.03231	4.81401e-14	3.16137e-13
POLD3	1.04598	2.55809e-14	1.70466e-13
MED13	1.05648	5.30029e-05	0.000166768
MTSS1	1.05888	1.01794e-08	4.60695e-08
CACNG4	1.06522	4.9468e-07	1.9332e-06
PRKX	1.09075	2.85423e-10	1.4482e-09
SIPA1L3	1.09533	4.66678e-11	2.51153e-10
TMEM177	1.12095	1.95854e-24	2.12273e-23
FANK1	1.12538	1.34793e-05	4.52505e-05
CENPN	1.12847	6.24729e-08	2.6482e-07
LINC01630	1.13647	0.0197351	0.0414272
WDYHV1	1.14378	2.96606e-20	2.71764e-19
UBAC2	1.15422	1.71525e-13	1.08595e-12
ATAD3C	1.23067	0.00120154	0.00316064
LIG1	1.24321	2.32826e-12	1.37527e-11
RNF139	1.25568	9.50604e-18	7.66279e-17
B3GNTL1	1.26304	5.2796e-09	2.44025e-08
C16orf46	1.28549	0.0135939	0.0295287
LINC00174	1.28875	1.82703e-08	8.09359e-08
HAS3	1.29883	3.53248e-06	1.26383e-05
RAB37	1.30924	0.000556578	0.00153789
GLDN	1.31582	3.47202e-05	0.000111637
SPOPL	1.3631	7.26419e-13	4.41746e-12
EPS8	1.38071	7.82439e-07	3.00743e-06
CFAP126	1.40038	0.0154378	0.0331817
PYCR1	1.41825	1.20042e-10	6.24101e-10
MATN1-AS1	1.44012	0.0113123	0.024991
RAB40B	1.46741	9.70456e-10	4.73454e-09
TOB1	1.48833	1.16743e-64	4.21115e-63
DUS1L	1.50747	1.25067e-45	2.81555e-44
TSNARE1	1.53863	4.95507e-22	4.91265e-21
YPEL2	1.54972	4.57566e-06	1.62194e-05
SLC25A19	1.57943	8.33959e-13	5.0517e-12
SHTN1	1.61619	1.54182e-10	7.95401e-10
IKZF3	1.61877	7.57523e-05	0.000233986
TAF2	1.64614	6.08312e-15	4.20982e-14
PABPC1	1.64862	6.69659e-13	4.08115e-12
ZHX1	1.65067	1.68128e-07	6.8403e-07
ADPRHL1	1.69314	0.000168418	0.000498987
PTK2	1.697	2.11678e-13	1.33204e-12
GDPD5	1.73431	2.05706e-06	7.55144e-06
ICOSLG	1.7346	1.18611e-13	7.58831e-13
FCHO1	1.7381	8.61106e-07	3.2922e-06
POU5F1B	1.76695	0.000741677	0.00200983
CHEK2	1.77834	1.75548e-59	5.68816e-58
NECTIN1	1.79154	1.07218e-68	4.21475e-67
ATE1	1.81219	8.99775e-20	8.05458e-19
TYMSOS	1.81262	6.05101e-11	3.2249e-10
NOLC1	1.81441	1.15633e-226	4.43969e-224
MAP2K6	1.82858	3.34593e-05	0.000107768
PAK4	1.88137	1.6759e-147	2.38437e-145
DNAH2	2.01367	2.49953e-05	8.16038e-05
TRPS1	2.10515	5.67621e-18	4.63557e-17
TRAPPC9	2.12863	2.73483e-29	3.59868e-28
PDZD8	2.13674	3.16001e-40	5.98033e-39
GOLGA7B	2.17138	0.0104635	0.0232757
ZMYND8	2.18046	3.12403e-13	1.94449e-12
MRPL45	2.27135	2.71763e-49	6.75262e-48
VAV1	2.31376	0.00189046	0.00481471
TBC1D31	2.32743	4.51675e-37	7.87774e-36
PPARGC1B	2.35047	4.25462e-22	4.22567e-21
DSCC1	2.3634	7.37198e-144	9.98173e-142
PHACTR3	2.42126	0.000391868	0.00110763
ST3GAL1	2.58338	1.12898e-24	1.23896e-23
SORBS2	2.61106	1.37041e-06	5.13844e-06
ENHO	2.6233	1.50478e-06	5.61896e-06
SOX9	2.64015	8.51952e-132	9.25524e-130
TEX19	2.73935	0.000184028	0.000542255
PCAT1	2.84768	7.94736e-09	3.62724e-08
SAMD12	2.8602	7.82711e-12	4.46708e-11
TCF7L2	2.90608	1.30716e-11	7.3362e-11
CHRAC1	2.95285	8.49923e-60	2.76033e-58
SLC45A4	2.97237	1.74505e-52	4.7302e-51
TRIB1	3.02053	1.23214e-142	1.65236e-140
PIK3AP1	3.0418	2.80354e-09	1.32241e-08
MYC	3.11303	8.04762e-97	5.12634e-95
ADAMTS17	3.21787	4.06889e-07	1.60353e-06
FAM241B	3.3213	2.26211e-35	3.72079e-34
CA4	3.3304	0.00547708	0.0129034
PITPNC1	3.45805	1.34558e-77	6.25438e-76
EPS8L2	3.55038	0	0
LRRC8B	3.6013	4.76079e-31	6.65513e-30
RPH3AL	3.6362	1.24099e-28	1.58318e-27
TTLL6	3.78248	0.00114379	0.00301839
PECAM1	3.87559	1.05851e-08	4.78283e-08
GPRC5C	3.91519	4.56728e-28	5.70208e-27
PLCG2	4.25602	2.56745e-25	2.8865e-24
EMX2OS	4.37976	7.14807e-09	3.27374e-08
DISP3	4.76355	6.62344e-09	3.04081e-08
CD200	4.86518	6.71264e-17	5.19873e-16
KPNA7	4.88148	5.64768e-06	1.9791e-05
TAF4B	4.95804	1.86783e-94	1.16079e-92
PAX7	5.37052	0.000173032	0.00051163
DLX4	5.52581	2.29927e-07	9.2752e-07
RHPN1	5.61151	2.34457e-104	1.69803e-102
FAM84B	5.69862	0	0
TNS1	5.85935	3.43047e-10	1.72992e-09
ZNF704	6.00194	3.00755e-15	2.11109e-14
S100A5	6.04816	1.64993e-07	6.72057e-07
SBSPON	6.3528	1.26483e-66	4.7777e-65
PPP2R2C	6.44228	6.73736e-06	2.33967e-05
HNF4G	6.53509	1.11145e-16	8.49512e-16
TMEM105	6.56828	8.67365e-15	5.94389e-14
LGR6	6.58441	4.48406e-06	1.59007e-05
TMEM92	6.61028	2.22351e-76	1.0117e-74
SPINK4	6.68997	0.00205532	0.00519773
UCA1	7.09709	3.28666e-30	4.46311e-29
ADAP1	7.1112	1.21109e-88	6.85746e-87
ANXA13	7.1224	3.85287e-31	5.40211e-30
TPD52	7.51306	4.02002e-131	4.33359e-129
WNT10A	7.60571	1.3293e-09	6.41821e-09
ADRA2A	8.195	2.81304e-40	5.34173e-39
FGFR2	8.2313	1.82234e-81	9.08833e-80
ANK3	8.3247	6.63282e-139	8.11811e-137
ST6GALNAC1	8.59247	3.2548e-11	1.77344e-10
EPPK1	8.60723	7.76265e-105	5.63657e-103
APOH	8.86664	5.47023e-26	6.32506e-25
MYRF	9.1759	3.42679e-127	3.4549e-125
CCSER1	9.69432	1.82879e-12	1.08688e-11
ANO1	9.97067	2.43163e-36	4.12303e-35
MAL2	10.4925	5.56182e-270	3.31674e-267
HNF1B	11.748	1.55999e-18	1.31065e-17
TGFA	13.1307	2.29392e-16	1.71497e-15
