# Supplementary material for: G9a controls pluripotent-like identity and tumor-initiating function in human colorectal cancer
Source: Oncogene. 2020 Dec 15;40(6):1191–202. doi: 10.1038/s41388-020-01591-7 (PMC7878189; doi:10.1038/s41388-020-01591-7)
Supplement: Supplementary file 12 — Table-S7 [file 41388_2020_1591_MOESM12_ESM.xlsx]

## Sheet: Sheet1
Suppl. Table-7: GO_terms highlighted in gene ontology analysis
GO Term	GO ID	P-value	Adjusted P-value	Ontology
Regulation of developmental process	GO:0050793	5.45e-06	0.0112	Biological Process
Wnt signaling pathway	GO:0016055	2.6e-05	0.0172	Biological Process
cell-cell signaling by wnt	GO:0198738	2.79e-05	0.0172	Biological Process
Epithelial cell proliferation	GO:0050673	4.36e-05	0.02	Biological Process
cell population proliferation	GO:0008283	41.6	0.0231	Biological Process
Cell-cell adhesion	GO:0098609	0.000116	0.0221	Biological Process
Cell differentiation	GO:0030154	0.000199	0.0264	Biological Process
regulation of cell differentiation	GO:0045595	0.000323	0.0337	Biological Process
Notch signaling pathway	GO:0007219	0.000206	0.0264	Biological Process
negative regulation of Notch signaling pathway	GO:0045746	0.000136	0.0221	Biological Process
Extracellular matrix organization	GO:0030198	0.000238	0.0267	Biological Process
