# Supplementary material for: G9a controls pluripotent-like identity and tumor-initiating function in human colorectal cancer
Source: Oncogene. 2020 Dec 15;40(6):1191–202. doi: 10.1038/s41388-020-01591-7 (PMC7878189; doi:10.1038/s41388-020-01591-7)
Supplement: Supplementary file 13 — Table-S8 [file 41388_2020_1591_MOESM13_ESM.xlsx]

## Sheet: Sheet1
Suppl. Table-8: Information on gene signatures used in GSEAs
Signature ID	MSigDB Systematic #	Exact source
WONG_EMBRYONIC_STEM_CELL_CORE	M7079	PMID 18397753
HALLMARK_MYC_TARGETS_V1	M5926	N/A
GRADE_COLON_AND_RECTAL_CANCER_UP	M16740	PMID 17210682
PEREZ_TP53_TARGETS	M4391	PMID 17563751
ONDER_CDH1_TARGETS_1_UP	M18757	PMID 18483246
GO_NEGATIVE_REGULATION_OF_WNT_SIGNALING_PATHWAY	M16074	GO:0030178
