# Supplementary material for: G9a controls pluripotent-like identity and tumor-initiating function in human colorectal cancer
Source: Oncogene. 2020 Dec 15;40(6):1191–202. doi: 10.1038/s41388-020-01591-7 (PMC7878189; doi:10.1038/s41388-020-01591-7)
Supplement: Supplementary file 14 — Table-S9 [file 41388_2020_1591_MOESM14_ESM.xlsx]

## Sheet: Sheet1
Suppl. Table-9: List of primary antibodies used in this study
Name/Target/Host	Application	Working dilution	Source	Identifier
Anti-Actin Antibody, clone C4 (mouse monoclonal)	Wb	1:80K	Millipore	MAB1501
Anti-5-methylcytosine Antibody, clone 33D3 (mouse monoclonal)	Db	1:5000	Millipore	MABE146
Anti-GAPDH antibody [6C5] (mouse monoclonal)	Wb	1:80K	Abcam	ab8245
Anti-EHMT2/G9A antibody (rabbit polyclonal)	Wb	1:2000	Abcam	ab40542
Anti-Histone H3 (di methyl K9) antibody - ChIP grade (mouse monoclonal)	Wb, IF	Wb 1:2000, IF 1:500	Abcam	ab1220
Anti-Histone H3K27me1 Polyclonal antibody (rabbit polyclonal)	Wb	1:1000	Active Motif	39377
Anti-Histone H3 (tri methyl K27) antibody (rabbit polyclonal)	Wb	1:1000	Invitrogen	PA5-31817
Anti-Histone H3 antibody - ChIP grade (rabbit polyclonal)	Wb	1:100K	Abcam	ab1791
Anti-Human CD44 Mouse Monoclonal Antibody, APC Conjugated, Clone G44-26	Flow	1:100	BD Biosciences	Cat# 560890
Anti-Human CD133 Mouse Monoclonal Antibody, PE Conjugated, Clone W6B3C1	Flow	1:100	BD Biosciences	Cat# 566593
