# Supplementary material for: G9a controls pluripotent-like identity and tumor-initiating function in human colorectal cancer
Source: Oncogene. 2020 Dec 15;40(6):1191–202. doi: 10.1038/s41388-020-01591-7 (PMC7878189; doi:10.1038/s41388-020-01591-7)
Supplement: Supplementary file 15 — Table-S10 [file 41388_2020_1591_MOESM15_ESM.xlsx]

## Sheet: Sheet1
Suppl. Table-10: List of qPCR primers used in this study
Target	End	Sequence
G9a	Forward	AGTGATGATGTCCACTCACTGGGA
	Reverse	AGAGACTGAAGTCATCACCCACCA
LSD1	Forward	GCCTGAAGAACCATCGGGGCA
	Reverse	AGTCGGCTCTGGAAAGCTGCG
MeDIP L1-ORF2	Forward	TGCGGAGAAATAGGAACACTTTT
	Reverse	TGAGGAATCGCCACACTGACT
MeDIP L1-5'UTR	Forward	GAATGATTTTGACGAGCTGAGAGAA
	Reverse	GTCCTCCCGTAGCTCAGAGTAATT
MeDIP hERV-H	Forward	AATGGCCCCACCCCTATCT
	Reverse	GCGGGCTGAGTCCGAAA
WNT8A	Forward	GAACTGCCCTGAAAATGCTCT
	Reverse	TCGAAGTCACCCATGCTACAG
SOX6	Forward	TAAGCAACTGATGAGGTCTC
	Reverse	AGGCGATGGTGTGGTAGTT
CDC45	Forward	CTTGAAGTTCCCGCCTATGAAG
	Reverse	GCATGGTTTGCTCCACTATCTC
MLXIPL	Forward	AGTGCTTGAGCCTGGCCTAC
	Reverse	TTGTTCAGGCGGATCTTGTC
APEX1	Forward	TGAAGCCTTTCGCAAGTTCCT
	Reverse	TGAGGTCTCCACACAGCACAA
L1-ORF1	Forward	TCAAAGGAAAGCCCATCAGACTA
	Reverse	TGGCCCCCACTCTCTTCT
L1-ORF2	Forward	TGCGGAGAAATAGGAACACTTTT
	Reverse	TGAGGAATCGCCACACTGACT
L1-5'UTR	Forward	ACGGAATCTCGCTGATTGCTA
	Reverse	AAGCAAGCCTGGGCAATG
CCNA2	Forward	ACAAAGCTGGCCTGAATCAT
	Reverse	GTGGTGCTTTGAGGTAGGTCT
ORC1	Forward	ACTGAGGCTGCATGTTTCTG
	Reverse	CTCCGGTATGGTCAAGGAGT
CDKN1A	Forward	AGGGGACAGCAGAGGAAG
	Reverse	GCGTTTGGAGTGGTAGAAATCTG
KDM4B	Forward	GCCGAGAGGAAGTTCAACGCAG
	Reverse	TGCCTCCTTCTCAGTCTGTAGG
MCM5	Forward	GATCCTGGCATTTTCTACAG
	Reverse	CCCTGTATTTGAAGGTGAAG
NAA10	Forward	ATCAGTTTCTGAGCCAGACCG
	Reverse	GAAGAGGACCCAGATGATGTGC
SRSF2	Forward	CAAGTCCAGATCCGCACGAA
	Reverse	ACCATTTTCTTAAGAGGACACCG
DPP4	Forward	CCTTCTACTCTGATGAGTCACTGC
	Reverse	GTGCCACTAAGCAGTTCCATCTTC
KRT20	Forward	ACTAACGGAGCTGAGACGCA
	Reverse	GTAACGGGCCTTGGTCTCCT
OSGN1	Forward	AAACATGAAGTCGGTCCTCAC
	Reverse	GAAGACCTCTTCGCTTCTTCTG
KLF4	Forward	GCCACCCACACTTGTGATTA
	Reverse	GTGGTAAGGTTTCTCACCTGT
PTK6	Forward	AGGCCATTACTCCACCAAATC
	Reverse	GTTGGACATGCCTGGGTA
SOX9	Forward	GTA CCG CACTTGCACAAC
	Reverse	TCTCGCTCTCGTTCAGAAGTC
LGR5	Forward	TGCTCTTCACCAACTGCATC
	Reverse	CTCAGGCTCACCAGATCCTC
CD133	Forward	TTTGGTGCAAATGTGGAAAA
	Reverse	TTGAAGCTGTTCTGCAGGTG
GAPDH	Forward	GAAATCCCATCACCATCTTCCAGG
	Reverse	GCAAATGAGCCCCAGCCTTCTC
